# Supplementary material for: Therapeutic targets for age-related macular degeneration: proteome-wide Mendelian randomization and colocalization analyses
Source: Front Neurol. 2024 Jun 6;15:1400557. doi: 10.3389/fneur.2024.1400557 (PMC11187347; doi:10.3389/fneur.2024.1400557)
Supplement: Supplementary file 1 [file Table_1.XLSX]

## Sheet: Index
Therapeutic targets for age-related macular degeneration: proteome-wide Mendelian randomization and colocalization analyses
Kun-lin Pu, Hong Kang, Li Li
Supplementary Table 1. Information about data sources
Supplementary Table 2. SMR analysis and HEIDI test results of 1733 deCODE proteins with AMD
Supplementary Table 3. SMR analysis and HEIDI test results of 1733 deCODE proteins with Dry-AMD
Supplementary Table 4. SMR analysis and HEIDI test results of 1733 deCODE proteins with Wet-AMD
Supplementary Table 5.SMR analysis and HEIDI test results of deCODE proteins with AMD replicated data
Supplementary Table 6. SMR analysis and HEIDI test results of 2001 UKB-PPP proteins with AMD
Supplementary Table 7. SMR analysis and HEIDI test results of 2001 UKB-PPP proteins with Dry-AMD
Supplementary Table 8. SMR analysis and HEIDI test results of 2001 UKB-PPP proteins with Wet-AMD
Supplementary Table 9.SMR analysis and HEIDI test results of 2001 UKB-PPP proteins with AMD replicated data
Supplementary Table 10. Results of co-localization analysis of deCODE protein with AMD
Supplementary Table 11. Results of co-localization analysis of deCODE protein with Dry-AMD
Supplementary Table 12. Results of co-localization analysis of deCODE protein with Wet-AMD
Supplementary Table 13. Results of co-localization analysis of UKB-PPP protein with AMD
Supplementary Table 14. Results of co-localization analysis of UKB-PPP protein with Dry-AMD
Supplementary Table 15. Results of co-localization analysis of UKB-PPP protein with Wet-AMD
Supplementary Table 16. Investigating the Previous Genome-Wide Significant Associations of SNPs as Genetic Instruments for Potential Causal Proteins.

## Sheet: Supplementary Table 1
Supplementary Table 1. Information about data sources
Exposure/Outcome	Consortium	Participants	Web source
plasma protein	DECODE Health Study	35,559 Icelanders	https://www.decode.com/summarydata/
	UK Biobank Pharma Proteomics Project (UKB-PPP)	54,219 UKB participants	https://www.synapse.org/#!Synapse:syn51364943/wiki/622119
plasma eQTL	eQTLGen	31684 individuals	https://www.eqtlgen.org/ciseqtls.html
	GTEx V8	15,201 samples from 838 donors	https://www.genome.gov/Funded-Programs-Projects/Genotype-Tissue-Expression-Project
Age-related macular degeneration(Discovery data)	The FinnGen R10 Study	9721 cases and 381339 controls	https://www.finngen.fi/fi
Age-related macular degeneration(Replicated data)	Winkler TW et al.	14034 cases and 91214controls	http://ftp.ebi.ac.uk/pub/databases/gwas/summary_statistics/GCST010001-GCST011000/GCST010723
Dry age-related macular degeneration	The FinnGen R10 Study	5239 cases and 273920 controls	https://www.finngen.fi/fi
Wet age-related macular degeneration	The FinnGen R10 Study	6651 cases and 272504 controls	https://www.finngen.fi/fi

## Sheet: Supplementary Table 2
Supplementary Table 2. SMR analysis and HEIDI test results of 1733 deCODE proteins with AMD
probeID	ProbeChr	Gene	Probe_bp	topSNP	topSNP_chr	topSNP_bp	A1	A2	Freq	b_GWAS	se_GWAS	p_GWAS	b_eQTL	se_eQTL	p_eQTL	b_SMR	se_SMR	p_SMR	p_HEIDI	nsnp_HEIDI	p_SMR_fdr
ENSG00000187608	1	ISG15	1007839	rs1921	1	1014228	A	G	0.392644	0.00851672	0.0154567	0.58163	0.3075	0.00698	0	0.0276966	0.0502696	0.58166	0.92015	20	0.93536
ENSG00000188157	1	AGRN	1038119	rs4970394	1	1027511	T	C	0.570577	-0.0078536	0.0156422	0.615612	0.239	0.008395	2.80967e-178	-0.0328603	0.0654587	0.615668	0.972142	20	0.939425
ENSG00000176022	1	B3GALT6	1233639	rs60252802	1	1231507	C	T	0.130219	-0.00166366	0.0213838	0.937987	-0.0705	0.011265	3.89199e-10	0.023598	0.30334	0.937992	0.170003	20	0.992578
ENSG00000162576	1	MXRA8	1357233	rs182701918	1	1325967	T	C	0.0188867	-0.0770436	0.0569105	0.175811	-0.3007	0.0327825	4.61797e-20	0.256214	0.19131	0.180486	0.105808	20	0.783398
ENSG00000179403	1	VWA1	1438872	rs115503338	1	1434243	A	G	0.0119284	0.0383745	0.0829845	0.643773	-1.2384	0.021993	0	-0.0309872	0.0670117	0.643784	0.568972	20	0.939425
ENSG00000008130	1	NADK	1765844	rs4648629	1	1764023	A	C	0.420477	0.0251061	0.0158013	0.112092	-0.124	0.0081108	9.15795e-53	-0.202469	0.128116	0.114026	0.327115	20	0.729344
ENSG00000069424	1	KCNAB2	6046060	rs806109	1	5992521	A	G	0.803181	-0.0227644	0.0188655	0.22756	0.08	0.00957572	6.57301e-17	-0.284555	0.238266	0.23237	0.264161	20	0.816169
ENSG00000116288	1	PARK7	7969898	rs226251	1	7964630	C	T	0.594433	-0.0188472	0.0159955	0.238684	0.1128	0.00821346	6.39195e-43	-0.167085	0.142325	0.240408	0.210255	20	0.821865
ENSG00000131686	1	CA6	8960480	rs3765963	1	8974539	G	A	0.407555	-0.00739763	0.0172566	0.668153	0.5851	0.005748	0	-0.0126434	0.0294937	0.668156	0.942033	20	0.939425
ENSG00000049239	1	H6PD	9253056	rs7555568	1	9232547	A	G	0.403579	-0.011823	0.0162662	0.467321	-0.462	0.005629	0	0.0255909	0.0352096	0.467339	0.128204	20	0.906851
ENSG00000171603	1	CLSTN1	9776455	rs150943878	1	9744257	T	C	0.0139165	-0.0316259	0.117537	0.787876	2.3589	0.035168	0	-0.0134071	0.0498274	0.787876	0.518613	20	0.958661
ENSG00000162441	1	LZIC	9932760	rs4265433	1	10065497	G	A	0.981113	0.0787691	0.0460938	0.0874722	0.1684	0.0268569	3.604e-10	0.46775	0.283699	0.0991985	0.890188	7	0.719293
ENSG00000162444	1	RBP7	10006614	rs1220424	1	9941922	A	T	0.759443	-0.0235814	0.0175243	0.178419	0.1295	0.00970338	1.252e-40	-0.182096	0.136009	0.180619	0.205363	20	0.783398
ENSG00000142657	1	PGD	10409552	rs72867469	1	10410923	G	T	0.026839	0.0781786	0.0378314	0.038782	-0.2282	0.0263506	4.712e-18	-0.342588	0.170436	0.0444243	0.501282	20	0.554673
ENSG00000142655	1	PEX14	10551523	rs684016	1	10477033	A	C	0.519881	0.013274	0.0154291	0.389614	0.0509	0.00799378	1.92199e-10	0.260786	0.30588	0.393895	0.871021	20	0.888496
ENSG00000175206	1	NPPA	11847027	rs145488887	1	11767739	C	T	0.0675944	-0.0871136	0.0271751	0.0013476	0.1306	0.0188435	4.18598e-12	-0.667026	0.229258	0.00362008	0.322645	13	0.165095
ENSG00000120937	1	NPPB	11858204	rs198389	1	11859214	G	A	0.413519	-0.0491097	0.015995	0.00213831	0.0904	0.00803258	2.20898e-29	-0.543249	0.183402	0.00305585	0.606226	20	0.155754
ENSG00000028137	1	TNFRSF1B	12188110	rs2301258	1	12187883	T	C	0.0248509	0.095045	0.0624428	0.127981	-0.2957	0.0226253	4.92099e-39	-0.321424	0.212597	0.130561	0.64796	20	0.751305
ENSG00000142615	1	CELA2A	15464410	rs78880003	1	15414434	T	C	0.055666	-0.038214	0.044836	0.394044	-0.2027	0.0175143	5.61896e-31	0.188525	0.221793	0.395323	0.0372294	20	0.888496
ENSG00000142627	1	EPHA2	16140203	rs36086195	1	16184399	T	C	0.565606	0.000560341	0.016537	0.97297	-0.1365	0.00831101	1.288e-60	-0.00410506	0.12115	0.97297	0.667514	20	0.99361
ENSG00000117122	1	MFAP2	16977567	rs3738814	1	17005181	G	A	0.450298	0.0148979	0.0154309	0.334315	-0.2367	0.008233	9.01776e-182	-0.06294	0.0652286	0.334587	0.436661	20	0.846482
ENSG00000162482	1	AKR7A3	19285672	rs12094043	1	19245382	G	A	0.341948	0.0147775	0.0172538	0.391736	-0.2124	0.00863843	1.70601e-133	-0.0695739	0.0812818	0.39202	0.924783	20	0.888496
ENSG00000053371	1	AKR7A2	19308054	rs61766662	1	19330519	C	T	0.32008	-0.0258808	0.0169488	0.126763	-0.1514	0.00865799	1.80799e-68	0.170943	0.112373	0.128207	0.0674799	20	0.750618
ENSG00000158747	1	NBL1	19627718	rs4912001	1	19444962	C	T	0.392644	-0.0155976	0.0155637	0.316258	-0.0529	0.00826654	1.561e-10	0.294851	0.297796	0.32212	0.407754	20	0.83834
ENSG00000188257	1	PLA2G2A	19977924	rs11573156	1	19979653	C	G	0.21173	-0.0121135	0.0174036	0.486407	0.7671	0.00707	0	-0.0157913	0.022688	0.486416	0.0155648	20	0.906851
ENSG00000244038	1	DDOST	20656656	rs818194	1	20605335	T	A	0.792247	-0.0377426	0.0194167	0.0519159	0.0829	0.00938802	1.043e-18	-0.455279	0.239826	0.0576472	0.462977	20	0.600577
ENSG00000142798	1	HSPG2	21879777	rs2229475	1	21855402	T	C	0.0497018	-0.00919178	0.0361807	0.799455	0.5138	0.017412	2.24718e-191	-0.0178898	0.0704205	0.799463	0.997771	20	0.964673
ENSG00000159189	1	C1QC	22645562	rs78865058	1	22617716	A	G	0.0407555	-0.0138244	0.0339414	0.683786	1.0336	0.015466	0	-0.013375	0.0328387	0.683792	0.464312	20	0.939739
ENSG00000133216	1	EPHB2	22816170	rs6687487	1	22735058	A	G	0.0944334	0.0197834	0.022196	0.372766	-0.4562	0.01482	4.46287e-208	-0.0433656	0.0486745	0.372966	0.364008	19	0.872765
ENSG00000185436	1	IFNLR1	24171064	rs139958347	1	24187233	C	G	0.0318091	0.00993519	0.0408666	0.807918	-0.4386	0.018864	1.39996e-119	-0.0226521	0.0931802	0.807928	0.578191	8	0.969626
ENSG00000157978	1	LDLRAP1	25556246	rs75446219	1	25551001	T	C	0.0318091	-0.0103631	0.0452262	0.818761	0.2673	0.023894	4.72698e-29	-0.0387695	0.169232	0.818798	0.610638	13	0.969653
ENSG00000117643	1	MAN1C1	25701498	rs11247595	1	25682168	C	T	0.499006	0.0392256	0.0155774	0.0117986	-0.1905	0.0082744	2.75392e-117	-0.205909	0.0822588	0.0123082	0.318915	20	0.344035
ENSG00000142669	1	SH3BGRL3	26280804	rs6598954	1	26288360	C	T	0.926441	0.0234145	0.0275744	0.395805	0.4573	0.014143	2.32753e-229	0.0512016	0.0603191	0.395967	0.933134	20	0.888496
ENSG00000117676	1	RPS6KA1	26552396	rs11589734	1	26534508	A	G	0.502982	-0.00542782	0.0154426	0.725225	0.0954	0.00761923	5.73403e-36	-0.0568954	0.161936	0.725329	0.871315	20	0.945529
ENSG00000142748	1	FCN3	27371967	rs2504782	1	27386888	A	G	0.866799	0.0229583	0.022034	0.297435	0.571	0.016303	9.62558e-269	0.0402072	0.0386055	0.297649	0.186861	20	0.83834
ENSG00000000938	1	FGR	27623624	rs3737801	1	27634321	G	C	0.0934394	0.00457128	0.0323306	0.887561	-0.2687	0.0162065	9.75701e-62	-0.0170126	0.120327	0.887564	0.643739	20	0.983471
ENSG00000159023	1	EPB41	29003568	rs204074	1	28865051	C	T	0.0944334	-0.0173704	0.022394	0.437942	-0.098	0.0125425	5.566e-15	0.177249	0.229633	0.440187	0.775782	12	0.906851
ENSG00000060656	1	PTPRU	29281664	rs2179795	1	29315806	T	G	0.299205	0.00828333	0.0164261	0.614065	-0.1394	0.00921742	1.133e-51	-0.0594213	0.1179	0.614263	0.824832	19	0.939425
ENSG00000142910	1	TINAGL1	31582086	rs1977657	1	31566050	T	A	0.474155	-0.0108343	0.0154666	0.48362	-0.0938	0.00833956	2.37999e-29	0.115504	0.165209	0.484463	0.579616	20	0.906851
ENSG00000025800	1	KPNA6	32142310	rs140904849	1	31977167	T	C	0.026839	0.0597857	0.0433975	0.168317	0.1795	0.024067	8.76099e-14	0.333068	0.245859	0.175509	0.605175	20	0.783398
ENSG00000116863	1	ADPRS	36091412	rs138217819	1	35206827	A	G	0.0119284	0.00909836	0.085909	0.915656	-0.7469	0.0405745	1.13098e-75	-0.0121815	0.115023	0.915658	0.317895	6	0.989379
ENSG00000169218	1	RSPO1	37623121	rs36043533	1	37613845	G	T	0.0427435	-0.00415574	0.0481691	0.931249	0.4421	0.020563	1.56599e-102	-0.0094	0.108956	0.931249	0.538856	20	0.992578
ENSG00000183317	1	EPHA10	37739506	rs12074120	1	37731729	G	T	0.308151	0.000169732	0.0177725	0.99238	0.078	0.0088413	1.122e-18	0.00217605	0.227853	0.99238	0.858668	20	0.99825
ENSG00000204084	1	INPP5B	37903875	rs139477416	1	37827489	G	C	0.161034	-0.0149325	0.0296341	0.614335	-0.3047	0.0123482	1.95709e-134	0.0490072	0.0972769	0.614408	0.603194	20	0.939425
ENSG00000084072	1	PPIE	39728048	rs7520588	1	39748853	A	T	0.356859	-0.0240871	0.0159456	0.130896	-0.2873	0.008201	7.25082e-269	0.0838395	0.0555531	0.131253	0.14094	20	0.751305
ENSG00000131238	1	PPT1	40084985	rs4660389	1	40094719	G	T	0.750497	0.00754197	0.0176077	0.668407	-0.1574	0.00879017	1.05201e-71	-0.0479159	0.111898	0.668497	0.203916	20	0.939425
ENSG00000044012	1	GUCA2B	42154615	rs11210603	1	42157419	A	G	0.106362	-0.047924	0.021673	0.0270203	0.1694	0.0138103	1.37599e-34	-0.282904	0.130002	0.0295438	0.663227	20	0.50261
ENSG00000127125	1	PPCS	42464751	rs2152315	1	42441912	G	A	0.352883	0.0205696	0.017035	0.227245	-0.1025	0.00843085	5.21902e-34	-0.200679	0.167013	0.229527	0.386076	20	0.813435
ENSG00000171960	1	PPIH	42667546	rs149112952	1	42387668	T	C	0.0129225	-0.0268918	0.0434112	0.535608	-0.9027	0.0795728	7.91297e-30	0.0297904	0.048162	0.536216	0.905334	10	0.91955
ENSG00000066056	1	TIE1	43312045	rs7549876	1	43294565	T	G	0.365805	0.00388636	0.0164204	0.812906	-0.1964	0.00811943	2.91201e-129	-0.019788	0.0836109	0.812915	0.30937	20	0.969653
ENSG00000117411	1	B4GALT2	43985056	rs3762423	1	43979995	C	T	0.0526839	0.0225079	0.0471028	0.63276	-0.5491	0.0228605	1.73706e-127	-0.0409905	0.0857988	0.632827	0.775455	20	0.939425
ENSG00000126088	1	UROD	45013262	rs12749939	1	45012761	T	C	0.212724	-0.023916	0.0177792	0.178573	-0.2709	0.008624	1.37274e-216	0.0882835	0.0656903	0.178969	0.0963788	20	0.783398
ENSG00000117450	1	PRDX1	45526823	rs115822551	1	45474170	A	C	0.0149105	-0.0994451	0.0420323	0.0179854	-0.4001	0.0332314	2.19401e-33	0.248551	0.107064	0.0202587	0.802933	7	0.421586
ENSG00000117448	1	AKR1A1	45560296	rs2229540	1	45566639	G	A	0.0656064	0.0561448	0.0244163	0.0214773	-0.9199	0.012891	0	-0.0610336	0.0265561	0.0215454	0.175823	20	0.437536
ENSG00000162368	1	CMPK1	47364328	rs35687416	1	47368537	T	G	0.0487078	-0.0342503	0.0324053	0.29054	-0.1668	0.015955	1.39899e-25	0.205338	0.195267	0.292995	0.760101	19	0.83834
ENSG00000117862	1	TXNDC12	52037661	rs6686632	1	52117939	C	T	0.0735586	0.0183762	0.0278691	0.509655	-0.1563	0.0142012	3.57201e-28	-0.11757	0.178625	0.510413	0.698983	20	0.914536
ENSG00000116157	1	GPX7	52605711	rs7527068	1	52610953	G	A	0.840954	-0.0196216	0.0214789	0.360962	-0.7111	0.009407	0	0.0275933	0.0302074	0.360999	0.820467	20	0.868906
ENSG00000157193	1	LRP8	53285416	rs7546246	1	53272511	G	A	0.402584	0.0110131	0.0155377	0.478452	0.1751	0.00819422	2.61195e-101	0.0628961	0.088785	0.478691	0.412501	20	0.906851
ENSG00000162391	1	FAM151A	54616368	rs7545297	1	54631647	A	G	0.398608	-0.0251729	0.0158194	0.111548	0.2423	0.008941	9.87945e-162	-0.103891	0.0654009	0.112166	0.799009	20	0.729344
ENSG00000169174	1	PCSK9	55052150	rs11591147	1	55039974	T	G	0.0208748	-0.0891712	0.0417068	0.0325125	-0.8924	0.0387885	3.98501e-117	0.0999229	0.0469369	0.0332645	0.114899	11	0.512221
ENSG00000132855	1	ANGPTL3	62601916	rs139402443	1	62970612	G	T	0.0188867	-0.0330991	0.0341596	0.332568	-1.8067	0.053823	5.01289e-247	0.0183202	0.0189151	0.332769	0.991099	3	0.84546
ENSG00000079739	1	PGM1	63626828	rs61765292	1	63647788	G	A	0.224652	0.0230749	0.0167203	0.16757	0.1158	0.0103451	4.38001e-29	0.199265	0.145483	0.170786	0.810275	20	0.783398
ENSG00000185483	1	ROR1	63977758	rs61765448	1	64146145	T	C	0.206759	-0.0216249	0.0169471	0.201947	-0.3004	0.010848	8.7795e-169	0.071987	0.056475	0.202426	0.00738764	20	0.786905
ENSG00000116678	1	LEPR	65531106	rs61781311	1	65621937	T	G	0.153082	0.000857645	0.0236719	0.971099	-1.3941	0.005234	0	-0.000615196	0.0169801	0.971099	0.650393	20	0.99361
ENSG00000172410	1	INSL5	66799508	rs11208960	1	66804252	T	C	0.410537	-0.0108332	0.0159562	0.49718	0.0574	0.0080987	1.365e-12	-0.188732	0.279255	0.499142	0.931599	20	0.911206
ENSG00000172260	1	NEGR1	71839241	rs1026566	1	72243359	A	G	0.475149	0.00648017	0.0154717	0.675333	0.1322	0.00835795	2.36496e-56	0.0490179	0.117074	0.67544	0.430545	20	0.939425
ENSG00000116791	1	CRYZ	74719445	rs3845357	1	74753441	C	T	0.543738	-0.000368055	0.0154755	0.981026	-0.7175	0.005247	0	0.000512969	0.0215686	0.981026	0.624586	20	0.994191
ENSG00000117054	1	ACADM	75756003	rs7524467	1	75728369	G	C	0.305169	-0.0307047	0.0175379	0.0799871	0.2255	0.008613	4.33353e-151	-0.136163	0.0779471	0.0806614	0.141483	20	0.690053
ENSG00000162616	1	DNAJB4	77998570	rs6699769	1	78038580	G	A	0.21173	0.00729493	0.0204914	0.721842	-0.1915	0.0102694	1.32102e-77	-0.0380936	0.107024	0.721889	0.597155	20	0.945529
ENSG00000142867	1	BCL10	85271204	rs12717764	1	85454536	C	G	0.33499	0.00717797	0.0164656	0.662882	0.0563	0.00855874	4.766e-11	0.127495	0.293103	0.663575	0.953176	20	0.939425
ENSG00000137944	1	KYAT3	88964363	rs12729558	1	88937277	G	C	0.480119	1.46083e-05	0.0154236	0.999244	-0.2861	0.008091	6.96943e-274	-5.10601e-05	0.0539098	0.999244	0.0083915	20	0.999335
ENSG00000117228	1	GBP1	89058621	rs144525174	1	88890193	C	T	0.0109344	0.225393	0.203068	0.267028	-1.1441	0.0462889	7.10415e-135	-0.197005	0.17767	0.267507	0.228472	19	0.835298
ENSG00000162645	1	GBP2	89128294	rs1886912	1	89044514	A	G	0.816103	-0.0324078	0.0184549	0.0790788	0.0945	0.0100968	8.02004e-21	-0.34294	0.198698	0.0843586	0.0193006	20	0.69626
ENSG00000069702	1	TGFBR3	91793339	rs59178722	1	91619702	C	T	0.22167	0.00869062	0.0171324	0.61197	0.1042	0.00974449	1.095e-26	0.0834033	0.164603	0.612371	0.409148	20	0.939425
ENSG00000023909	1	GCLM	93897328	rs12563495	1	93919068	A	G	0.494036	0.0105127	0.0153803	0.49428	-0.0852	0.00812807	1.043e-25	-0.123389	0.180903	0.495196	0.432344	20	0.910046
ENSG00000240038	1	AMY2B	103566674	rs78245241	1	103793104	G	T	0.0188867	0.0394704	0.0416545	0.343351	-0.7496	0.01344	0	-0.0526553	0.055577	0.34342	0.611754	20	0.854638
ENSG00000243480	1	AMY2A	103621604	rs142370265	1	103485310	T	C	0.0258449	0.0346692	0.0316582	0.273468	-0.9195	0.012556	0	-0.0377044	0.0344336	0.273522	0.701543	16	0.836409
ENSG00000237763	1	AMY1A	103660157	rs79456674	1	103581970	G	C	0.0407555	-0.00250158	0.0320009	0.937691	-0.9396	0.013856	0	0.00266239	0.034058	0.937691	0.908586	20	0.992578
ENSG00000162631	1	NTNG1	107312465	rs115668827	1	107135646	C	G	0.0417495	0.0111258	0.0324956	0.732066	1.3226	0.011984	0	0.00841207	0.0245696	0.732067	0.610584	20	0.945529
ENSG00000168765	1	GSTM4	109660798	rs1149178	1	109670378	A	T	0.494036	0.00624398	0.0154386	0.685889	-0.4665	0.006048	0	-0.0133847	0.033095	0.685894	0.60171	20	0.940707
ENSG00000134184	1	GSTM1	109698426	rs115929572	1	109703431	A	G	0.0685885	0.0112168	0.0333539	0.736646	0.8161	0.012159	0	0.0137444	0.0408704	0.73665	0.813948	20	0.945529
ENSG00000134202	1	GSTM3	109737485	rs4970772	1	109707546	A	G	0.335984	0.0149639	0.0158662	0.345614	-0.5837	0.006682	0	-0.0256363	0.0271837	0.345642	0.951113	20	0.854638
ENSG00000064886	1	CHI3L2	111222106	rs11556868	1	111235703	T	C	0.122266	-0.00103697	0.0244612	0.966186	0.0853	0.0118516	6.13901e-13	-0.0121567	0.286772	0.966186	0.971435	14	0.99361
ENSG00000155366	1	RHOC	112704280	rs10745330	1	112540817	T	C	0.481113	-0.00785888	0.015461	0.61124	0.0998	0.00817696	2.922e-34	-0.0787463	0.155054	0.611549	0.232975	20	0.939425
ENSG00000116774	1	OLFML3	114007482	rs4381184	1	113947147	C	A	0.692843	-0.00597121	0.0171444	0.727622	0.0931	0.00909549	1.37e-24	-0.0641376	0.184257	0.727774	0.589792	20	0.945529
ENSG00000116815	1	CD58	116542786	rs61789227	1	116537006	G	A	0.0178926	0.00807901	0.0433155	0.852041	0.6656	0.027448	6.69892e-130	0.0121379	0.0650793	0.852045	0.883836	15	0.971024
ENSG00000143061	1	IGSF3	116621077	rs489058	1	116611838	T	C	0.436382	-0.0216383	0.0154816	0.162209	-0.11	0.00855136	7.227e-38	0.196712	0.14157	0.164681	0.00701216	20	0.783398
ENSG00000134247	1	PTGFRN	116950134	rs4233450	1	116947639	T	G	0.814115	-0.0138186	0.0176148	0.432752	0.838	0.007873	0	-0.01649	0.0210206	0.432766	0.619147	20	0.903316
ENSG00000198162	1	MAN1A2	117448160	rs56074703	1	117312310	T	C	0.11829	-0.0154469	0.0243307	0.525512	-0.296	0.0132931	7.68801e-110	0.0521855	0.0822317	0.52568	0.307779	20	0.91955
ENSG00000134240	1	HMGCS2	119758454	rs17258467	1	119780435	C	G	0.43837	0.0129053	0.0153614	0.400845	-0.0546	0.00815684	2.175e-11	-0.236361	0.283552	0.404522	0.35648	10	0.892169
ENSG00000134193	1	REG4	119802798	rs3009182	1	119836055	T	C	0.812127	-0.0152367	0.0199018	0.443918	-0.1428	0.00999002	2.37601e-46	0.1067	0.139568	0.44457	0.4484	20	0.906851
ENSG00000117281	1	CD160	145729380	rs3753437	1	145716942	G	C	0.521869	-0.00197026	0.0158258	0.900922	-0.1313	0.00792244	1.08901e-61	0.0150058	0.120535	0.900925	0.218314	10	0.988679
ENSG00000162836	1	ACP6	147650088	rs12145385	1	147657671	G	A	0.717694	-0.0063999	0.0175193	0.714883	0.9454	0.005711	0	-0.00676952	0.0185311	0.714884	0.257083	20	0.945529
ENSG00000178096	1	BOLA1	149894344	rs1349532	1	149899450	T	C	0.0864811	0.0693955	0.03335	0.0374498	0.9625	0.01049	0	0.0720992	0.0346583	0.037499	0.994921	20	0.546098
ENSG00000143368	1	SF3B4	149925560	rs141494464	1	149875751	T	C	0.0795229	0.0553548	0.0347007	0.110666	-0.0877	0.0143897	1.097e-09	-0.631184	0.409004	0.122777	0.773225	20	0.745272
ENSG00000143369	1	ECM1	150510926	rs3737240	1	150510879	T	C	0.375746	-0.0464864	0.0156842	0.00303767	-0.6725	0.005963	0	0.0691248	0.0233303	0.00304778	0.90261	20	0.155754
ENSG00000143384	1	MCL1	150570316	rs41272019	1	150963335	T	C	0.0139165	0.0141413	0.0905535	0.875903	-0.8793	0.0446355	2.17497e-86	-0.0160825	0.102987	0.875907	0.400827	18	0.979144
ENSG00000163131	1	CTSS	150748018	rs41271951	1	150764744	G	A	0.0765408	0.0810331	0.030843	0.00860696	-0.7051	0.010943	0	-0.114924	0.0437791	0.00866247	0.069194	20	0.260594
ENSG00000143443	1	C1orf56	151049868	rs4246524	1	151169445	C	T	0.986083	-0.0654744	0.0421601	0.120425	0.4523	0.0346481	6.02101e-39	-0.144759	0.09387	0.123044	NA	NA	0.745272
ENSG00000159377	1	PSMB4	151400748	rs4246527	1	151431472	T	C	0.853877	0.0414916	0.0215162	0.0538072	0.6383	0.00979	0	0.0650033	0.0337233	0.0539116	0.0844355	20	0.598158
ENSG00000143536	1	CRNN	152411753	rs10494275	1	152419091	A	G	0.084493	-0.0457427	0.0315577	0.147199	-0.2261	0.0139577	5.12598e-59	0.202312	0.140132	0.148816	0.00405022	20	0.770111
ENSG00000159527	1	PGLYRP3	153305034	rs141738509	1	153340595	C	A	0.027833	-0.051057	0.0414526	0.218063	-0.1795	0.0278338	1.126e-10	0.28444	0.235108	0.226345	NA	NA	0.813312
ENSG00000163220	1	S100A9	153359438	rs3014874	1	153365467	A	G	0.291252	0.020293	0.0177122	0.251917	-0.0537	0.00938009	1.035e-08	-0.377896	0.336376	0.261255	0.940993	3	0.835298
ENSG00000163221	1	S100A12	153374666	rs3014874	1	153365467	A	G	0.291252	0.020293	0.0177122	0.251917	-0.216	0.00945381	1.53199e-115	-0.0939491	0.082104	0.252512	0.593614	11	0.833529
ENSG00000143556	1	S100A7	153459198	rs3014837	1	153458930	G	C	0.957256	0.0116617	0.0406116	0.773997	-1.8252	0.012646	0	-0.00638927	0.0222505	0.773996	0.442417	20	0.953146
ENSG00000197956	1	S100A6	153535422	rs77543908	1	153526169	C	G	0.0119284	0.0953765	0.101337	0.346611	-0.2968	0.0263146	1.66801e-29	-0.321349	0.342619	0.348285	0.4393	6	0.85476
ENSG00000196154	1	S100A4	153546874	rs41265162	1	153547662	T	C	0.0516899	-0.0360816	0.0383685	0.347014	0.2134	0.0197628	3.51499e-27	-0.16908	0.180477	0.348836	0.127607	20	0.85476
ENSG00000196754	1	S100A2	153564499	rs75282796	1	153561364	C	T	0.0119284	0.0310451	0.0965237	0.747732	-0.414	0.0382933	3.044e-27	-0.0749882	0.233252	0.747839	0.217308	15	0.945529
ENSG00000188643	1	S100A16	153610016	rs9726753	1	153619176	A	G	0.460239	-0.00818023	0.0156141	0.600348	0.1865	0.00828475	3.22103e-112	-0.0438618	0.0837444	0.600447	0.549983	20	0.939146
ENSG00000189334	1	S100A14	153615620	rs9330298	1	153617778	A	C	0.45825	-0.00842197	0.0156225	0.589822	-0.0887	0.00809671	6.28303e-28	0.0949489	0.176341	0.590273	0.61798	20	0.93536
ENSG00000143578	1	CREB3L4	153970948	rs6671362	1	153971312	G	A	0.477137	0.00727299	0.0154709	0.638278	0.1992	0.00801636	2.63798e-136	0.036511	0.0776791	0.638338	0.0157819	20	0.939425
ENSG00000160712	1	IL6R	154437322	rs12126142	1	154452980	A	G	0.359841	0.000820431	0.0167988	0.961048	1.0138	0.004552	0	0.000809263	0.0165701	0.961048	0.0160477	20	0.99361
ENSG00000163344	1	PMVK	154930730	rs76977753	1	155043913	C	A	0.0646123	-0.00425508	0.0440619	0.923067	-0.1561	0.0153627	2.96099e-24	0.0272587	0.28228	0.923071	0.472675	20	0.990624
ENSG00000143590	1	EFNA3	155083188	rs67333363	1	155085570	G	A	0.0606362	0.0942914	0.0543651	0.0828457	-0.0914	0.0143116	1.698e-10	-1.03163	0.616349	0.094173	0.240048	20	0.713497
ENSG00000169231	1	THBS3	155202320	rs72704117	1	155205298	T	C	0.0188867	0.254115	0.117294	0.030274	0.2889	0.0245242	4.937e-32	0.879595	0.412811	0.0331101	0.805985	20	0.512221
ENSG00000143627	1	PKLR	155295366	rs77350683	1	155514639	C	T	0.0735586	0.0117433	0.0279305	0.674158	-0.2359	0.0150489	2.22099e-55	-0.0497808	0.118442	0.674269	0.40105	20	0.939425
ENSG00000132718	1	SYT11	155872383	rs71628688	1	155809240	T	G	0.120278	0.0300845	0.0225886	0.18291	-0.1013	0.0124559	4.199e-16	-0.296984	0.225958	0.188733	0.799127	20	0.786905
ENSG00000196189	1	SEMA4A	156162559	rs7695	1	156177535	C	T	0.388668	-0.003128	0.0156942	0.842021	0.1667	0.00870129	8.28687e-82	-0.0187642	0.0941515	0.842029	0.100064	20	0.971024
ENSG00000163382	1	NAXE	156600632	rs10796961	1	156586529	A	G	0.957256	-0.0659818	0.052832	0.211702	0.5361	0.0284019	1.81402e-79	-0.123077	0.0987643	0.212701	0.917496	20	0.786905
ENSG00000132692	1	BCAN	156650461	rs2365715	1	156645322	G	A	0.390656	0.0311436	0.0166765	0.0618301	-0.1979	0.00835991	6.92292e-124	-0.15737	0.0845291	0.0626412	0.545117	15	0.631146
ENSG00000143320	1	CRABP2	156702711	rs3806412	1	156706761	T	G	0.615308	-0.00469677	0.0163713	0.774196	0.2938	0.008302	2.51559e-274	-0.0159863	0.0557244	0.774203	0.759236	20	0.953146
ENSG00000143321	1	HDGF	156754517	rs11264535	1	156752632	C	G	0.335984	0.0277613	0.0161659	0.085931	-0.0755	0.00869654	3.90202e-18	-0.367699	0.218267	0.0920592	0.289944	20	0.713497
ENSG00000187800	1	PEAR1	156905064	rs4661012	1	156915699	G	T	0.358847	-0.0211713	0.0159234	0.183658	-0.191	0.0085515	1.679e-110	0.110845	0.0835162	0.184435	0.062229	20	0.783398
ENSG00000163518	1	FCRL4	157585916	rs11582663	1	157589332	T	C	0.158052	-0.0149158	0.0179047	0.404807	-1.1318	0.006194	0	0.0131788	0.0158198	0.404812	0.0826813	20	0.892169
ENSG00000160856	1	FCRL3	157687545	rs7528684	1	157701026	G	A	0.475149	-0.0161114	0.015601	0.301735	0.5584	0.006222	0	-0.0288528	0.0279406	0.301769	0.91943	20	0.83834
ENSG00000163534	1	FCRL1	157807262	rs4971154	1	157802090	T	C	0.493042	0.0166008	0.0155596	0.286011	-0.3789	0.006086	0	-0.0438131	0.0410712	0.28608	0.986092	20	0.83834
ENSG00000073754	1	CD5L	157864584	rs2765501	1	157834858	A	G	0.399602	0.0182549	0.0154069	0.236077	0.2995	0.008306	1.02339e-284	0.0609513	0.0514698	0.236329	0.916643	20	0.819115
ENSG00000163565	1	IFI16	159027562	rs856053	1	159031714	A	G	0.837972	-0.0347144	0.0209997	0.0983128	0.0685	0.0107295	1.722e-10	-0.50678	0.316675	0.109529	0.7455	20	0.729344
ENSG00000132703	1	APCS	159588346	rs146174215	1	159574733	C	A	0.0188867	0.0770675	0.0428815	0.0723003	-0.5373	0.0235417	2.69206e-115	-0.143435	0.0800563	0.0731852	0.0287606	13	0.667526
ENSG00000132693	1	CRP	159713439	rs2808628	1	159706221	A	G	0.312127	0.0130293	0.0160283	0.416279	-0.1647	0.00880257	4.06894e-78	-0.0791093	0.09741	0.416719	0.652003	20	0.894859
ENSG00000181036	1	FCRL6	159808384	rs11585836	1	159814043	C	T	0.201789	-0.0328103	0.0216772	0.130131	-0.1527	0.010533	1.26098e-47	0.214868	0.142731	0.13222	0.348902	19	0.753508
ENSG00000158710	1	TAGLN2	159921807	rs2789422	1	159922298	A	G	0.429423	-0.0375534	0.0154676	0.0151876	-0.0937	0.00832636	2.22801e-29	0.400783	0.168874	0.0176314	0.65756	17	0.391915
ENSG00000162729	1	IGSF8	160095142	rs12408242	1	160092144	C	T	0.190855	-0.0170755	0.017502	0.329249	0.1629	0.0103448	7.19498e-56	-0.104822	0.107646	0.330174	0.252228	20	0.84546
ENSG00000162739	1	SLAMF6	160504146	rs12137007	1	160493616	G	A	0.193837	-0.0160865	0.019436	0.40786	-0.2124	0.0104783	2.34101e-91	0.0757368	0.0915828	0.408251	0.734747	16	0.892169
ENSG00000117091	1	CD48	160695288	rs1980606	1	160684996	A	G	0.185885	-0.0134514	0.0200734	0.502789	-0.2807	0.0109087	5.14715e-146	0.0479209	0.0715362	0.502932	0.241518	20	0.911206
ENSG00000026751	1	SLAMF7	160746939	rs11581248	1	160750284	T	C	0.127237	-0.0116465	0.0248264	0.638985	-1.2752	0.007129	0	0.00913308	0.0194687	0.638987	0.699028	20	0.939425
ENSG00000122224	1	LY9	160812168	rs4656933	1	160812771	A	T	0.237575	0.0114121	0.0171257	0.505173	0.483	0.007442	0	0.0236275	0.0354588	0.505195	0.748374	20	0.913887
ENSG00000122223	1	CD244	160846524	rs114594620	1	160731600	C	T	0.0129225	-0.0892155	0.101228	0.378138	-0.2645	0.0264601	1.58401e-23	0.337299	0.384199	0.379984	0.653416	3	0.878096
ENSG00000179914	1	ITLN1	160880860	rs28541440	1	160903377	T	C	0.0109344	0.00378264	0.0515795	0.941539	0.517	0.0471042	5.00398e-28	0.00731652	0.0997691	0.94154	0.550003	7	0.993047
ENSG00000215845	1	TSTD1	161038304	rs10908821	1	161038745	G	C	0.130219	0.00839111	0.0222554	0.706145	0.4921	0.013328	2.03002e-298	0.0170516	0.0452277	0.706161	0.687168	20	0.945529
ENSG00000143217	1	NECTIN4	161080278	rs34990628	1	161097295	T	C	0.125249	0.0147878	0.0227893	0.516409	-0.0784	0.0107301	2.74099e-13	-0.18862	0.291824	0.518054	0.962033	20	0.91955
ENSG00000143226	1	FCGR2A	161514722	rs1801274	1	161509955	G	A	0.510934	0.00215928	0.0154331	0.888729	1.2362	0.003876	0	0.00174671	0.0124843	0.888729	0.630537	20	0.984133
ENSG00000203747	1	FCGR3A	161546364	rs10919543	1	161538827	G	A	0.353877	0.00617637	0.0176078	0.725758	1.2902	0.004112	0	0.00478714	0.0136474	0.725758	0.418532	20	0.945529
ENSG00000162747	1	FCGR3B	161627580	rs2099684	1	161530340	G	A	0.356859	-0.000454027	0.0172439	0.978994	0.4093	0.006629	0	-0.00110928	0.0421302	0.978994	0.394514	20	0.994191
ENSG00000072694	1	FCGR2B	161670898	rs6665610	1	161671594	A	G	0.199801	0.022789	0.0203331	0.26238	1.2876	0.004713	0	0.0176988	0.0157916	0.262384	0.42403	20	0.835298
ENSG00000162746	1	FCRLB	161724844	rs61801180	1	161718974	C	G	0.0487078	0.075955	0.0333711	0.0228418	0.586	0.011384	0	0.129616	0.0570029	0.022975	0.02165	20	0.437536
ENSG00000118217	1	ATF6	161871936	rs10918270	1	161945711	A	G	0.417495	-0.00515128	0.0154362	0.738596	-0.0493	0.00838506	4.115e-09	0.104488	0.313611	0.739	0.201587	19	0.945529
ENSG00000117143	1	UAP1	162581481	rs28384482	1	162561114	T	C	0.130219	0.0396238	0.0214055	0.0641549	-0.0746	0.012179	9.05099e-10	-0.53115	0.299754	0.0764018	0.0634569	15	0.672688
ENSG00000143162	1	CREG1	167541461	rs7513428	1	167546035	C	T	0.850895	0.0185625	0.0256833	0.469838	-0.2171	0.0112921	2.24701e-82	-0.0855021	0.118385	0.470149	0.999936	20	0.906851
ENSG00000143185	1	XCL2	168542382	rs61801328	1	168543240	A	T	0.206759	-0.00893642	0.0183568	0.626387	0.0755	0.0101382	9.54501e-14	-0.118363	0.243655	0.627122	0.386956	11	0.939425
ENSG00000143196	1	DPT	168712337	rs1018454	1	168728523	C	A	0.569583	-0.00860411	0.0154363	0.577258	0.341	0.006615	0	-0.025232	0.0452704	0.57728	0.138861	20	0.935174
ENSG00000198734	1	F5	169549270	rs61808983	1	169505159	T	C	0.0318091	0.00392121	0.0387183	0.919332	-0.6473	0.013108	0	-0.00605779	0.0598152	0.919332	0.473979	7	0.989567
ENSG00000174175	1	SELP	169609521	rs6136	1	169594713	G	T	0.0884692	0.00464077	0.0237066	0.844799	-0.3964	0.012308	1.42227e-227	-0.0117073	0.0598058	0.844802	0.218947	20	0.971024
ENSG00000188404	1	SELL	169701184	rs4987354	1	169697730	A	C	0.230616	-0.0179687	0.0187092	0.336845	-0.4051	0.006756	0	0.0443562	0.0461901	0.336906	0.906482	20	0.849865
ENSG00000007908	1	SELE	169743672	rs10919230	1	169739594	G	A	0.690855	-0.0318012	0.0164002	0.0524928	-0.1154	0.00860367	5.08201e-41	0.275574	0.143594	0.0549688	0.786708	20	0.598158
ENSG00000034971	1	MYOC	171644052	rs7547721	1	171648625	A	G	0.104374	0.011577	0.0254488	0.649171	-0.4858	0.01472	7.42528e-239	-0.0238308	0.0523903	0.649203	0.749957	20	0.939425
ENSG00000117592	1	PRDX6	173483072	rs6660804	1	173469260	A	C	0.16501	-0.00488541	0.0220756	0.824856	0.1228	0.0114465	7.51e-27	-0.0397835	0.179807	0.824893	0.323548	20	0.969653
ENSG00000117593	1	DARS2	173841730	rs141298312	1	173839539	A	G	0.0318091	0.0706007	0.0457274	0.122601	-0.2373	0.0228126	2.424e-25	-0.297517	0.19481	0.126707	0.118195	20	0.750618
ENSG00000117601	1	SERPINC1	173910564	rs145862173	1	174628677	G	A	0.0109344	0.0945032	0.0900477	0.293958	-0.3393	0.0386202	1.556e-18	-0.278524	0.267279	0.297379	0.325493	12	0.83834
ENSG00000116161	1	CACYBP	175005595	rs79904921	1	174776676	T	C	0.111332	-0.00192768	0.0256022	0.939981	-0.2042	0.0137659	8.86498e-50	0.00944016	0.12538	0.939982	0.59858	20	0.992964
ENSG00000116147	1	TNR	175529394	rs2235256	1	175599911	G	A	0.435388	-0.00471941	0.0154719	0.760342	-0.1315	0.00808339	1.667e-59	0.035889	0.117678	0.760383	0.885357	20	0.947832
ENSG00000116194	1	ANGPTL1	178860306	rs12138561	1	178549649	T	G	0.463221	-0.0111089	0.0154622	0.472476	-0.3017	0.007993	0	0.036821	0.0512595	0.472557	0.582442	20	0.906851
ENSG00000116199	1	FAM20B	179051186	rs67498652	1	179026365	T	G	0.366799	0.0180571	0.0159402	0.257299	0.0817	0.00843519	3.471e-22	0.221017	0.196436	0.260533	0.0414446	20	0.835298
ENSG00000230124	1	ACBD6	180386304	rs74889023	1	180349723	T	C	0.0467197	0.0261906	0.0411399	0.52437	-0.1419	0.0234752	1.497e-09	-0.184571	0.291525	0.526655	0.752942	5	0.91955
ENSG00000135821	1	GLUL	182385152	rs4652701	1	182369376	T	C	0.659046	0.0136508	0.0158133	0.388002	0.0518	0.00823843	3.22399e-10	0.263529	0.30814	0.392426	0.714708	19	0.888496
ENSG00000135838	1	NPL	182809838	rs151285034	1	182914970	A	C	0.0218688	0.0187093	0.035691	0.600139	0.4351	0.0265656	2.73103e-60	0.043	0.0820714	0.600325	0.852886	20	0.939146
ENSG00000058085	1	LAMC2	183215682	rs2276543	1	183186170	A	G	0.293241	0.047457	0.0160607	0.00312824	0.6188	0.007143	0	0.076692	0.0259697	0.00314564	0.145795	20	0.155754
ENSG00000150681	1	RGS18	192172138	rs4495675	1	192158507	G	T	0.493042	-0.0456185	0.0154363	0.00312392	-0.0548	0.00801287	7.97502e-12	0.832454	0.306859	0.0066712	0.663184	14	0.218135
ENSG00000023572	1	GLRX2	193098490	rs148212596	1	193105381	G	A	0.0178926	-0.0289842	0.0896921	0.746579	0.7681	0.022642	2.98181e-252	-0.0377349	0.116777	0.746591	0.251825	13	0.945529
ENSG00000000971	1	CFH	196702115	rs70621	1	196735879	A	G	0.177932	-0.0337734	0.0218026	0.121369	-0.2752	0.010319	1.07045e-156	0.122723	0.0793581	0.121997	2.19544e-64	20	0.745272
ENSG00000116785	1	CFHR3	196785110	rs10922098	1	196695521	T	C	0.638171	-0.541061	0.0149708	5.15229e-286	-0.108	0.00798748	1.17299e-41	5.00982	0.395598	9.3705e-37	5.99744e-11	20	4.05977e-34
ENSG00000244414	1	CFHR1	196828445	rs60642321	1	196853238	G	A	0.191849	-0.434268	0.0247243	4.61211e-69	-0.84	0.0072	0	0.516986	0.0297654	1.42455e-67	4.688e-59	20	1.23437e-64
ENSG00000134365	1	CFHR4	196903404	rs10494745	1	196918327	A	G	0.112326	0.32773	0.0205701	3.7792e-57	-0.9659	0.005568	0	-0.3393	0.0213859	1.09709e-56	1.49666e-207	20	6.33752e-54
ENSG00000080910	1	CFHR2	196951680	rs1359593	1	196953978	T	A	0.250497	-0.454614	0.0176262	1.09144e-146	-0.9432	0.004902	0	0.481991	0.0188548	3.90605e-144	1.84564e-81	20	6.76919e-141
ENSG00000134389	1	CFHR5	196992344	rs35662416	1	196998224	A	G	0.0328032	-0.118676	0.0582799	0.0417186	-1.1498	0.018736	0	0.103214	0.0507149	0.0418317	4.04064e-46	20	0.554673
ENSG00000143278	1	F13B	197053000	rs1412635	1	197053918	A	G	0.499006	-0.013616	0.0155016	0.379748	-0.3373	0.006575	0	0.0403676	0.0459646	0.379818	3.41688e-87	20	0.878096
ENSG00000151414	1	NEK7	198239707	rs142662761	1	198041651	G	A	0.0119284	-0.278305	0.0747064	0.00019507	-0.4527	0.0513199	1.133e-18	0.614767	0.179137	0.000599523	5.58015e-05	17	0.0455793
ENSG00000159176	1	CSRP1	201496493	rs7527761	1	201491124	T	C	0.61332	-0.0108119	0.0154897	0.485173	0.0958	0.00878883	1.15e-27	-0.112859	0.162019	0.486066	0.646293	20	0.906851
ENSG00000176393	1	RNPEP	201994260	rs6702334	1	201985696	A	T	0.303181	-0.0299416	0.0172142	0.0819728	0.2934	0.008602	5.54759e-255	-0.10205	0.0587477	0.08237	0.86095	20	0.69626
ENSG00000143851	1	PTPN7	202154300	rs73085637	1	202160068	C	T	0.135189	0.0252563	0.0202358	0.211995	-0.0722	0.0112238	1.253e-10	-0.34981	0.285501	0.220481	0.902193	10	0.797689
ENSG00000133048	1	CHI3L1	203182818	rs12141494	1	203182297	A	G	0.54175	-0.0208749	0.0154692	0.177192	-1.0055	0.004983	0	0.0207607	0.0153849	0.177202	0.942052	20	0.783398
ENSG00000133063	1	CHIT1	203243234	rs872583	1	203215638	C	T	0.185885	0.00766536	0.0199971	0.70148	-1.0694	0.007028	0	-0.00716791	0.0186994	0.701481	0.799549	20	0.945529
ENSG00000122176	1	FMOD	203346193	rs16851364	1	203349016	A	G	0.11829	0.0331319	0.0257871	0.198854	-0.2396	0.0153968	1.326e-54	-0.13828	0.107992	0.200381	0.227507	20	0.786905
ENSG00000143839	1	REN	204172572	rs3014620	1	204389944	C	T	0.0318091	0.0737063	0.0451665	0.102705	0.3118	0.0254145	1.336e-34	0.23639	0.146133	0.105742	0.317191	6	0.729344
ENSG00000163531	1	NFASC	204925736	rs6656887	1	204976188	C	T	0.0765408	-0.0166392	0.0282782	0.556256	0.5149	0.014221	4.72059e-287	-0.0323154	0.054927	0.556309	0.650525	12	0.927528
ENSG00000184144	1	CNTN2	205060613	rs3753847	1	205045411	C	T	0.826044	-0.00408857	0.019267	0.831946	-0.7663	0.008573	0	0.00533547	0.025143	0.831947	0.767538	20	0.971024
ENSG00000196188	1	CTSE	206016222	rs6669481	1	205915146	C	T	0.100398	0.0253874	0.0252677	0.315024	-0.1243	0.0159066	5.52398e-15	-0.204243	0.204953	0.318991	0.0493146	11	0.83834
ENSG00000162889	1	MAPKAPK2	206709593	rs4256810	1	206717104	C	T	0.317097	0.017157	0.0166946	0.304091	0.1771	0.00912067	5.4959e-84	0.0968775	0.0943985	0.304768	0.454551	20	0.83834
ENSG00000162894	1	FCMR	206913282	rs72758947	1	206913708	G	A	0.11332	-0.0458832	0.0231977	0.047938	-0.1586	0.0115442	5.96595e-43	0.289301	0.147773	0.0502611	0.645895	20	0.573042
ENSG00000162896	1	PIGR	206937494	rs748844	1	206936501	A	G	0.442346	0.00439234	0.0157146	0.779855	-0.1423	0.00839913	2.19601e-64	-0.0308668	0.110448	0.779885	0.48706	20	0.954896
ENSG00000123838	1	C4BPA	207124602	rs2808466	1	207100406	C	T	0.140159	0.0384918	0.025625	0.133066	0.4921	0.010956	0	0.0782195	0.0521019	0.133283	0.677168	17	0.753508
ENSG00000196352	1	CD55	207354162	rs11584921	1	207268630	G	A	0.246521	0.00800609	0.0175083	0.647475	-0.4136	0.007351	0	-0.0193571	0.0423329	0.647485	0.154193	20	0.939425
ENSG00000117322	1	CR2	207471460	rs61240730	1	207450585	C	T	0.0864811	0.0501981	0.0301641	0.0960793	-0.2527	0.0122695	2.998e-94	-0.198647	0.119756	0.097164	0.640138	20	0.713497
ENSG00000203710	1	CR1	207568956	rs679515	1	207577223	C	T	0.828032	0.00534334	0.0194861	0.78392	-0.5114	0.007744	0	-0.0104485	0.0381038	0.783923	0.866923	20	0.956128
ENSG00000117335	1	CD46	207773775	rs10746399	1	207770727	C	T	0.605368	0.0159241	0.0156101	0.307674	-0.2398	0.008173	3.1577e-189	-0.0664058	0.0651357	0.307966	0.0269588	20	0.83834
ENSG00000066027	1	PPP2R5A	212323632	rs11119862	1	212167815	G	A	0.181909	0.0199199	0.0187531	0.288138	0.0775	0.0110643	2.479e-12	0.257031	0.244742	0.293621	0.588061	20	0.83834
ENSG00000143353	1	LYPLAL1	219193367	rs75060212	1	219172269	G	T	0.119284	0.0271593	0.0250864	0.278972	0.1481	0.0117244	1.41e-36	0.183385	0.170009	0.280732	0.0123489	20	0.83834
ENSG00000162813	1	BPNT1	220073972	rs12404566	1	220200137	A	T	0.148111	0.0138488	0.0190169	0.466471	0.0689	0.010049	7.06301e-12	0.200999	0.27756	0.468965	0.542344	20	0.906851
ENSG00000162909	1	CAPN2	223738806	rs150394890	1	223676678	T	G	0.0119284	-0.021953	0.0601809	0.715273	-0.7811	0.037514	2.76106e-96	0.0281052	0.0770582	0.715315	0.98463	20	0.945529
ENSG00000143768	1	LEFTY2	225938990	rs360058	1	225889219	T	G	0.394632	-0.0241964	0.0158479	0.126813	-0.1805	0.00842878	9.74104e-102	0.134052	0.0880229	0.127778	0.328216	20	0.750618
ENSG00000143799	1	PARP1	226384182	rs1433574	1	226421638	C	A	0.172962	0.0105737	0.0172377	0.539609	-0.0599	0.0100651	2.661e-09	-0.176523	0.289299	0.541747	0.74115	19	0.91955
ENSG00000143774	1	GUK1	228144473	rs61825157	1	228111751	T	C	0.0347913	-0.00528277	0.0315488	0.867018	0.3558	0.016093	2.59305e-108	-0.0148476	0.0886726	0.867022	0.110763	20	0.974415
ENSG00000135744	1	AGT	230718176	rs2071404	1	230715194	A	C	0.104374	0.00419937	0.024574	0.864313	0.2772	0.0136345	6.87181e-92	0.0151492	0.0886539	0.864318	0.83448	20	0.974013
ENSG00000119280	1	C1orf198	230853354	rs56148170	1	230872285	G	A	0.150099	-0.00762186	0.021833	0.727016	0.1438	0.011993	3.99398e-33	-0.0530032	0.151893	0.727127	0.851018	20	0.945529
ENSG00000135766	1	EGLN1	231393019	rs114459700	1	231372993	C	T	0.0168986	0.0344045	0.0995749	0.729708	0.3833	0.0181013	1.61396e-99	0.0897587	0.259818	0.729743	0.410903	18	0.945529
ENSG00000152904	1	GGPS1	235335941	rs7534175	1	235346698	G	A	0.114314	0.030914	0.0251272	0.218584	0.1288	0.0116803	2.82698e-28	0.240016	0.196297	0.221438	0.873053	20	0.799483
ENSG00000284770	1	TBCE	235409902	rs903347	1	235423298	T	C	0.589463	0.0159721	0.0159335	0.31614	-0.1006	0.0083447	1.81301e-33	-0.158768	0.158931	0.317807	0.993246	20	0.83834
ENSG00000116962	1	NID1	236020470	rs58074293	1	236104574	A	G	0.0149105	-0.0613487	0.0514443	0.233055	-0.5408	0.0277437	1.26603e-84	0.113441	0.0953041	0.233928	0.362893	4	0.816169
ENSG00000086619	1	ERO1B	236248350	rs2477599	1	236249930	A	T	0.601392	0.0149152	0.0153993	0.332761	-0.1665	0.00811656	1.62701e-93	-0.0895808	0.0925913	0.333301	0.612382	20	0.84546
ENSG00000180875	1	GREM2	240550864	rs116135446	1	240794633	T	C	0.0318091	-0.059412	0.0586621	0.311163	0.1458	0.021837	2.44301e-11	-0.40749	0.406949	0.316668	0.430083	6	0.83834
ENSG00000091483	1	FH	241508655	rs6678766	1	241527254	G	A	0.706759	0.00120779	0.018072	0.946715	0.1477	0.00871738	2.16203e-64	0.00817732	0.122357	0.946716	0.882501	20	0.99361
ENSG00000143727	2	ACP1	271212	rs79716074	2	277003	G	A	0.33499	-0.0306894	0.016127	0.0570427	1.0882	0.004401	0	-0.028202	0.0148203	0.0570502	0.708841	20	0.5992
ENSG00000130508	2	PXDN	1688370	rs73182757	2	1744125	G	A	0.239563	-0.00690451	0.0166415	0.678218	0.1467	0.00909251	1.46802e-58	-0.0470655	0.113476	0.678318	0.00518377	20	0.939425
ENSG00000182551	2	ADI1	3508448	rs10179340	2	3519553	G	A	0.840954	0.0192294	0.0186327	0.302061	-0.1107	0.0115264	7.68902e-22	-0.173707	0.169286	0.304836	0.0642894	20	0.83834
ENSG00000118004	2	COLEC11	3619738	rs6542680	2	3592552	T	C	0.780318	0.0320812	0.0164572	0.0512507	-0.8597	0.007606	0	-0.0373167	0.0191458	0.0512857	0.245661	20	0.57713
ENSG00000115756	2	HPCAL1	10365253	rs6734926	2	10334725	G	A	0.116302	-0.00195678	0.0218468	0.92863	0.1624	0.0106184	8.35999e-53	-0.0120491	0.134527	0.928632	0.94333	14	0.992578
ENSG00000132031	2	MATN3	20002360	rs2670634	2	20018380	A	G	0.393638	-0.0102681	0.0166939	0.538504	0.5728	0.006096	0	-0.0179262	0.029145	0.53851	0.44761	20	0.91955
ENSG00000084674	2	APOB	21022751	rs563290	2	21065354	A	G	0.796223	-0.0320064	0.0198082	0.106134	0.0874	0.0121435	6.143e-13	-0.366206	0.23228	0.114894	0.585094	20	0.729344
ENSG00000119782	2	FKBP1B	24056691	rs55788848	2	24045851	T	C	0.217694	-0.000636686	0.0215904	0.976474	-0.2587	0.00996166	1.09297e-148	0.0024611	0.0834573	0.976474	0.444664	20	0.994191
ENSG00000115129	2	TP53I3	24081647	rs73920010	2	24124223	C	A	0.156064	-0.0125503	0.0192274	0.51393	-0.5259	0.010086	0	0.0238644	0.0365638	0.513963	0.937205	20	0.9173
ENSG00000115137	2	DNAJC27	24957865	rs80098057	2	24970202	C	T	0.100398	-0.0206836	0.0254549	0.416471	0.0675	0.0122875	3.943e-08	-0.306424	0.381213	0.421505	0.965015	20	0.896682
ENSG00000115216	2	NRBP1	27435024	rs12478841	2	27588855	G	A	0.264414	0.0122373	0.0172612	0.478357	0.0535	0.00968262	3.288e-08	0.228735	0.325284	0.481941	0.99568	15	0.906851
ENSG00000084734	2	GCKR	27510262	rs1260326	2	27508073	C	T	0.589463	-0.00878877	0.0162868	0.589455	0.0866	0.00839178	5.74501e-25	-0.101487	0.188326	0.589963	0.843173	20	0.93536
ENSG00000198522	2	GPN1	27639879	rs4665383	2	27568688	G	C	0.264414	0.0123011	0.0172599	0.476034	0.0786	0.00967677	4.56501e-16	0.156503	0.220435	0.477722	0.997371	20	0.906851
ENSG00000162961	2	DPY30	31953807	rs221205	2	31861868	C	T	0.88171	-0.00249642	0.0275443	0.927784	-0.1017	0.0122999	1.358e-16	0.0245469	0.270855	0.927789	0.0517158	20	0.992578
ENSG00000205221	2	VIT	36755742	rs1468810	2	36766797	A	C	0.595427	-0.0278341	0.0156405	0.0751398	-0.3593	0.006727	0	0.0774676	0.0435546	0.0753004	0.189869	20	0.672688
ENSG00000115828	2	QPCT	37358074	rs4384764	2	37363141	A	G	0.234592	-0.00421855	0.0181262	0.815969	0.2206	0.00919386	3.19209e-127	-0.0191231	0.0821716	0.815978	0.694051	20	0.969653
ENSG00000162878	2	PKDCC	42053269	rs11902166	2	42055689	A	C	0.248509	-0.0187435	0.0177976	0.292272	0.0802	0.00935739	1.028e-17	-0.233709	0.223584	0.295891	0.169356	20	0.83834
ENSG00000068912	2	ERLEC1	53810024	rs2542580	2	53824607	A	C	0.177932	0.0111955	0.0197301	0.570419	-0.1003	0.0109307	4.473e-20	-0.11162	0.197087	0.571155	0.157093	20	0.933086
ENSG00000170634	2	ACYP2	54138069	rs7559380	2	54129660	T	A	0.475149	0.0287192	0.0157059	0.0674652	-0.2198	0.008009	8.16488e-166	-0.130661	0.0716138	0.0680741	0.524063	20	0.651957
ENSG00000115380	2	EFEMP1	55895053	rs9309272	2	55868231	T	G	0.12326	0.00985845	0.0299565	0.742086	-0.1741	0.0103587	2.16701e-63	-0.0566252	0.172098	0.742134	0.662647	20	0.945529
ENSG00000170340	2	B3GNT2	62210423	rs4073090	2	62336639	G	A	0.410537	-0.0155883	0.0156837	0.320262	0.1595	0.00809324	1.84797e-86	-0.0977323	0.0984554	0.320878	0.930549	20	0.83834
ENSG00000115504	2	EHBP1	62860169	rs13389363	2	62499374	G	A	0.128231	0.0251293	0.0274728	0.36035	0.0718	0.0125801	1.147e-08	0.34999	0.387512	0.366435	0.724199	15	0.872468
ENSG00000014641	2	MDH1	63597903	rs9749862	2	63401409	T	C	0.708748	-0.0146375	0.0185057	0.428961	-0.0755	0.00858674	1.461e-18	0.193874	0.246098	0.430819	0.620037	20	0.903316
ENSG00000119862	2	LGALSL	64457675	rs78459351	2	64366325	A	G	0.0477137	0.100733	0.0493247	0.0411273	0.1651	0.019587	3.485e-17	0.610133	0.3074	0.0471649	0.235004	12	0.563318
ENSG00000138069	2	RAB1A	65100514	rs2422441	2	65143632	G	A	0.701789	-0.00536078	0.0170935	0.753814	0.0607	0.00936936	9.26001e-11	-0.088316	0.281936	0.754092	0.869109	16	0.945529
ENSG00000119865	2	CNRIP1	68302111	rs7578047	2	68352799	G	A	0.11332	-0.0260951	0.0212738	0.219961	-0.6565	0.009465	0	0.0397488	0.0324099	0.220033	0.861204	20	0.797689
ENSG00000115956	2	PLEK	68381368	rs1867312	2	68392849	A	C	0.577535	0.0139527	0.0155715	0.370229	0.1154	0.00806942	2.16002e-46	0.120907	0.1352	0.371168	0.260407	20	0.872765
ENSG00000163219	2	ARHGAP25	68753217	rs13413887	2	68769536	G	A	0.76839	-0.0208739	0.0178941	0.243401	0.1736	0.00942827	1.03899e-75	-0.120241	0.103283	0.244347	0.94859	20	0.821865
ENSG00000183607	2	GKN2	68949062	rs17504565	2	68932692	A	G	0.0447316	0.0255767	0.0366296	0.485019	-0.8438	0.015085	0	-0.0303113	0.0434137	0.485054	0.633678	20	0.906851
ENSG00000169604	2	ANTXR1	69131252	rs7424376	2	69298791	G	A	0.590457	0.00471681	0.0159325	0.767192	0.0474	0.00855193	2.97999e-08	0.0995108	0.336608	0.767514	0.453023	20	0.949874
ENSG00000196975	2	ANXA4	69735768	rs17037076	2	69806517	A	G	0.196819	-0.0183075	0.017585	0.297836	-0.2876	0.009525	2.82025e-200	0.0636561	0.0611803	0.298123	0.619646	20	0.83834
ENSG00000116005	2	PCYOX1	70269286	rs2706762	2	70261338	T	C	0.136183	-0.00209538	0.030013	0.94434	-0.8164	0.008584	0	0.00256661	0.0367626	0.94434	0.426499	20	0.993047
ENSG00000124357	2	NAGK	71072076	rs11680831	2	71065392	C	T	0.324056	-0.00746743	0.0161944	0.644717	-0.1712	0.00822148	2.65099e-96	0.0436182	0.0946166	0.644799	0.504708	20	0.939425
ENSG00000124370	2	MCEE	71119962	rs6740268	2	71118834	G	T	0.135189	0.0750977	0.0251754	0.00285463	-0.0824	0.0101979	6.47199e-16	-0.91138	0.325682	0.0051361	0.611988	20	0.200404
ENSG00000124356	2	STAMBP	73851288	rs114323101	2	72873775	C	T	0.0198807	0.124935	0.130674	0.339031	-0.3061	0.0396766	1.211e-14	-0.408151	0.430165	0.34271	NA	NA	0.854638
ENSG00000163170	2	BOLA3	74141656	rs7562297	2	74158578	A	G	0.432406	0.0158998	0.0154522	0.303493	-0.1134	0.00814633	4.76404e-44	-0.14021	0.136635	0.304813	0.423013	20	0.83834
ENSG00000065911	2	MTHFD2	74201868	rs114388033	2	75021813	C	T	0.0119284	-0.00564043	0.0471886	0.904856	0.34	0.0395661	8.45702e-18	-0.0165895	0.138803	0.904865	0.766802	6	0.988679
ENSG00000115318	2	LOXL3	74543974	rs17010021	2	74534412	A	T	0.0427435	0.0601132	0.0372937	0.106986	-0.2156	0.0169934	6.95597e-37	-0.278818	0.174367	0.109813	0.752649	20	0.729344
ENSG00000159399	2	HK2	74863743	rs17010504	2	74888560	A	G	0.0119284	0.00311108	0.0773	0.967896	0.2402	0.0268422	3.6e-19	0.012952	0.321818	0.967897	0.959669	3	0.99361
ENSG00000176204	2	LRRTM4	77170502	rs1922804	2	77467668	A	T	0.294235	0.00768162	0.0161658	0.634661	-0.0534	0.00864793	6.62101e-10	-0.143851	0.303625	0.635659	0.746412	20	0.939425
ENSG00000143954	2	REG3G	79027096	rs369967	2	79026024	G	A	0.2167	0.00707969	0.017151	0.679762	0.54	0.007317	0	0.0131105	0.0317616	0.679768	0.41017	20	0.939425
ENSG00000172023	2	REG1B	79086521	rs76841471	2	79103043	G	T	0.0715706	-0.0509262	0.0503438	0.311744	0.5291	0.016361	1.97447e-229	-0.0962506	0.0951964	0.311981	0.772105	20	0.83834
ENSG00000115386	2	REG1A	79121886	rs76841471	2	79103043	G	T	0.0715706	-0.0509262	0.0503438	0.311744	0.527	0.016382	4.72136e-227	-0.0966342	0.0955762	0.311984	0.652018	20	0.83834
ENSG00000172016	2	REG3A	79158378	rs147616162	2	79168385	A	T	0.0695825	0.0646196	0.0431601	0.13434	0.4076	0.01976	1.55305e-94	0.158537	0.106167	0.135364	0.025691	20	0.75692
ENSG00000042493	2	CAPG	85406592	rs62623452	2	85402143	T	C	0.0159046	-0.0768283	0.0622002	0.216765	-1.2126	0.025151	0	0.0633583	0.0513117	0.216915	0.583334	11	0.78808
ENSG00000168878	2	SFTPB	85663028	rs1130866	2	85666618	A	G	0.538767	-0.00555436	0.0157587	0.724491	-0.3953	0.006683	0	0.014051	0.0398659	0.724496	0.484029	6	0.945529
ENSG00000115523	2	GNLY	85692014	rs12151742	2	85705880	T	C	0.236581	-0.00869907	0.0174449	0.618019	0.8116	0.006738	0	-0.0107184	0.0214946	0.618022	0.094008	20	0.939425
ENSG00000115561	2	CHMP3	86533454	rs2367554	2	86579432	G	A	0.599404	0.0158772	0.0157606	0.313746	0.053	0.00830485	1.75e-10	0.29957	0.301052	0.319699	0.113061	20	0.83834
ENSG00000153563	2	CD8A	86796503	rs3020726	2	86789383	G	A	0.141153	-0.00836955	0.025996	0.747486	0.4011	0.007976	0	-0.0208665	0.0648131	0.747492	0.0555782	20	0.945529
ENSG00000163586	2	FABP1	88125522	rs2241883	2	88124547	C	T	0.347913	-0.0119966	0.0155035	0.43905	-0.1095	0.00860187	4.03899e-37	0.109558	0.141846	0.439893	0.207809	20	0.906851
ENSG00000153574	2	RPIA	88721301	rs112008468	2	88710596	G	A	0.0874751	0.0114253	0.027841	0.68153	0.2083	0.012912	1.513e-58	0.0548502	0.133701	0.681627	0.608317	20	0.939739
ENSG00000114988	2	LMAN2L	96722996	rs72809827	2	96725216	T	C	0.307157	0.041642	0.0156081	0.00763097	0.1091	0.0083652	7.04702e-39	0.381687	0.146025	0.00895301	0.875181	20	0.262976
ENSG00000168758	2	SEMA4C	96865238	rs563077223	2	97185594	T	C	0.0109344	-0.0117254	0.0608418	0.847179	-0.578	0.0280812	3.88696e-94	0.0202862	0.105267	0.847185	0.631876	16	0.971024
ENSG00000115590	2	IL1R2	102010252	rs4851521	2	101993894	T	C	0.441352	0.011326	0.0156096	0.468098	-0.4144	0.006314	0	-0.0273311	0.0376703	0.468124	0.206157	20	0.906851
ENSG00000115594	2	IL1R1	102122209	rs6706048	2	102138349	C	G	0.297217	0.0062746	0.0176053	0.721539	-0.1891	0.00900858	7.9102e-98	-0.0331814	0.0931139	0.721576	0.0521052	20	0.945529
ENSG00000115598	2	IL1RL2	102213504	rs3917265	2	102162001	C	T	0.511928	-0.00198144	0.015585	0.898831	-0.1573	0.00813246	2.37e-83	0.0125966	0.0990803	0.898834	0.120191	20	0.988375
ENSG00000115602	2	IL1RL1	102331770	rs11676124	2	102324878	C	T	0.612326	-0.00688055	0.0160594	0.668329	-0.7225	0.005302	0	0.00952325	0.0222277	0.66833	0.933303	20	0.939425
ENSG00000115604	2	IL18R1	102355153	rs6753717	2	102376701	C	A	0.780318	-0.0272709	0.0196929	0.16611	-0.7109	0.007506	0	0.0383611	0.0277043	0.166156	0.320518	20	0.783398
ENSG00000115607	2	IL18RAP	102435627	rs4851010	2	102439667	T	A	0.34493	-0.0109467	0.0164324	0.505307	0.0815	0.0085141	1.045e-21	-0.134315	0.202112	0.506333	0.686603	20	0.914037
ENSG00000115652	2	UXS1	106143804	rs4851931	2	106176826	T	C	0.0924453	0.0036884	0.0201084	0.854464	0.1671	0.0130275	1.16201e-37	0.022073	0.12035	0.854479	0.0973595	20	0.971024
ENSG00000135960	2	EDAR	108941922	rs141332418	2	108991351	T	C	0.0168986	-0.0587675	0.086112	0.494952	1.6023	0.02959	0	-0.036677	0.053747	0.494986	0.111693	20	0.910046
ENSG00000114999	2	TTL	112511948	rs10194022	2	112479304	T	C	0.104374	0.00743882	0.032163	0.817094	0.0803	0.0111211	5.17898e-13	0.0926379	0.400741	0.817186	0.00531472	19	0.969653
ENSG00000136689	2	IL1RN	113116666	rs55709272	2	113109711	C	T	0.437376	0.00651294	0.0166121	0.695013	-0.1784	0.00794944	1.53804e-111	-0.0365075	0.0931314	0.695058	0.112738	20	0.945529
ENSG00000155368	2	DBI	119369737	rs61663600	2	119382685	A	G	0.191849	0.0280731	0.0207398	0.175869	-0.2837	0.010587	3.50086e-158	-0.0989535	0.0731979	0.176419	0.488416	20	0.783398
ENSG00000144118	2	RALB	120267387	rs4849845	2	120255593	A	G	0.707753	0.00584094	0.0158192	0.711956	-0.2404	0.008665	2.07021e-169	-0.0242968	0.0658095	0.71198	0.485095	20	0.945529
ENSG00000163083	2	INHBB	120348970	rs17050272	2	120548864	A	G	0.450298	0.0156377	0.0155904	0.315846	0.3414	0.006851	0	0.0458046	0.0456753	0.315943	0.290576	20	0.83834
ENSG00000136717	2	BIN1	127077658	rs35103166	2	127124606	C	T	0.390656	0.0215534	0.0161117	0.180977	0.1306	0.00838889	1.197e-54	0.165034	0.123821	0.182585	0.872828	20	0.783398
ENSG00000115718	2	PROC	127423834	rs61185143	2	127407902	C	T	0.579523	-0.00200175	0.016067	0.90085	0.1422	0.00801116	1.71604e-70	-0.014077	0.112992	0.900852	0.116764	20	0.988679
ENSG00000136720	2	HS6ST1	128277792	rs840870	2	128308686	T	G	0.596421	0.00301183	0.0161295	0.851874	-0.1533	0.00817599	1.93496e-78	-0.0196466	0.10522	0.851881	0.25502	20	0.971024
ENSG00000115850	2	LCT	135812517	rs12469551	2	135752442	G	T	0.714712	-0.00678654	0.0187271	0.717059	0.9573	0.00869	0	-0.00708925	0.0195625	0.717061	0.02412	20	0.945529
ENSG00000115866	2	DARS1	135945990	rs72970243	2	135726662	A	G	0.230616	0.0288312	0.020933	0.168416	0.1108	0.0146991	4.776e-14	0.260209	0.192054	0.175457	0.629386	20	0.783398
ENSG00000115919	2	KYNU	142966745	rs12477146	2	143036245	A	G	0.188867	0.0196114	0.0214186	0.359865	-0.4654	0.008154	0	-0.0421388	0.0460278	0.359926	0.377595	20	0.867526
ENSG00000123610	2	TNFAIP6	151368819	rs2278089	2	151290158	T	G	0.586481	-0.010003	0.0159964	0.531757	-0.5175	0.005873	0	0.0193295	0.0309117	0.531766	0.952878	20	0.91955
ENSG00000144278	2	GALNT13	154162950	rs16834610	2	153873982	T	C	0.0487078	0.0566716	0.0440497	0.198255	0.1275	0.0188237	1.258e-11	0.444483	0.351665	0.206252	0.439998	20	0.786905
ENSG00000054219	2	LY75	159854056	rs17231342	2	159870033	G	T	0.447316	-0.0114065	0.0154765	0.461109	0.8438	0.004299	0	-0.013518	0.0183416	0.461113	0.122668	20	0.906851
ENSG00000153246	2	PLA2R1	159997310	rs3749117	2	160028931	C	T	0.474155	0.0174675	0.0155078	0.260009	-0.7646	0.004756	0	-0.0228453	0.0202827	0.260021	0.688705	20	0.835298
ENSG00000078098	2	FAP	162207918	rs10490425	2	162210947	T	A	0.0109344	0.0129845	0.0637802	0.83868	0.7805	0.0334389	1.69901e-120	0.0166361	0.0817202	0.838686	0.973878	14	0.971024
ENSG00000115271	2	GCA	162345218	rs17783344	2	162352383	G	T	0.157058	-0.0603307	0.0238394	0.0113831	-0.4329	0.013586	8.50815e-223	0.139364	0.0552425	0.0116435	0.343778	20	0.330789
ENSG00000152256	2	PDK1	172582021	rs13398175	2	172514093	G	A	0.212724	0.00714022	0.0165241	0.665662	-0.2029	0.00971797	8.33875e-97	-0.0351908	0.0814571	0.665729	0.195211	20	0.939425
ENSG00000138430	2	OLA1	174160523	rs11558990	2	174082032	C	T	0.199801	-0.0159982	0.0215965	0.45883	0.1687	0.0101694	8.37504e-62	-0.0948322	0.128145	0.459276	0.463253	20	0.906851
ENSG00000079150	2	FKBP7	178471132	rs6704545	2	178477226	A	G	0.214712	0.0139899	0.0186933	0.454223	0.3023	0.009387	1.54586e-227	0.0462782	0.0618536	0.454346	0.697982	20	0.906851
ENSG00000077232	2	DNAJC10	182755360	rs187665343	2	182403922	G	T	0.0119284	0.121516	0.22745	0.593164	-0.5653	0.0486283	3.079e-31	-0.214958	0.402777	0.593556	NA	NA	0.93536
ENSG00000162998	2	FRZB	182849956	rs288326	2	182838608	A	G	0.124254	-0.0120499	0.032423	0.710155	0.5349	0.014929	3.82358e-281	-0.0225274	0.0606183	0.710171	0.606683	20	0.945529
ENSG00000003436	2	TFPI	187514995	rs116350534	2	187479035	G	T	0.0178926	0.188976	0.10065	0.0604422	-0.273	0.0421755	9.61101e-11	-0.69222	0.383878	0.0713522	0.560848	8	0.661803
ENSG00000168542	2	COL3A1	188993560	rs72914144	2	189377017	T	C	0.171968	-0.0361306	0.0187633	0.0541539	0.0772	0.0108584	1.163e-12	-0.468013	0.251805	0.0630788	0.743382	20	0.631882
ENSG00000198130	2	HIBCH	190266964	rs291466	2	190319749	G	A	0.597416	-0.00036762	0.0159285	0.981587	0.3279	0.00695	0	-0.00112113	0.0485773	0.981587	0.458886	20	0.994191
ENSG00000118257	2	NRP2	205740062	rs16837000	2	205130682	T	G	0.220676	-0.00110042	0.017146	0.948827	-0.1504	0.0104448	5.20698e-47	0.00731662	0.114004	0.948828	0.614462	20	0.99361
ENSG00000114948	2	ADAM23	206532330	rs1448903	2	206444237	G	A	0.083499	0.0468081	0.033046	0.156644	0.7036	0.010179	0	0.0665266	0.0469769	0.15673	0.0162657	20	0.776588
ENSG00000118231	2	CRYGD	208123066	rs34570682	2	208114213	A	G	0.301193	0.0148353	0.0165573	0.370257	-0.1165	0.00837035	4.913e-44	-0.127342	0.142417	0.371243	0.710469	20	0.872765
ENSG00000138413	2	IDH1	208251152	rs34599179	2	208243577	C	T	0.0139165	-0.0533563	0.0429914	0.214572	-1.0718	0.0469175	1.66303e-115	0.049782	0.0401706	0.215247	0.126744	16	0.78697
ENSG00000197713	2	RPE	210012412	rs2723211	2	210015768	A	G	0.482107	-0.00890927	0.0155435	0.566521	0.0757	0.008089	8.09603e-21	-0.117692	0.205715	0.567247	0.990918	20	0.930864
ENSG00000115365	2	LANCL1	210452392	rs12476547	2	209971146	T	C	0.0139165	-0.0140158	0.0527479	0.79046	-0.6505	0.0448576	1.18599e-47	0.0215462	0.0811019	0.790495	0.935104	18	0.958661
ENSG00000115414	2	FN1	215398256	rs1250258	2	215435462	T	C	0.766402	0.00163904	0.0190269	0.931353	0.1591	0.0082431	5.26799e-83	0.0103019	0.119592	0.931353	0.907716	20	0.992578
ENSG00000115425	2	PECR	216039642	rs73072196	2	216008671	C	T	0.0974155	0.0266572	0.0311147	0.391589	-0.1544	0.0130459	2.56798e-32	-0.17265	0.202047	0.392826	0.345083	20	0.888496
ENSG00000115457	2	IGFBP2	216648632	rs4674100	2	216615701	A	G	0.272366	0.0221165	0.0168514	0.189371	-0.0568	0.00940215	1.53e-09	-0.389375	0.3036	0.199658	0.772978	5	0.786905
ENSG00000115461	2	IGFBP5	216683827	rs7598172	2	216813276	T	G	0.513917	0.00305591	0.0155895	0.844591	-0.0504	0.00796596	2.50099e-10	-0.0606331	0.309464	0.844665	0.718488	20	0.971024
ENSG00000163501	2	IHH	219057672	rs76247428	2	219278161	T	C	0.0119284	-0.0588466	0.0960141	0.539946	-0.3971	0.0455364	2.77001e-18	0.148191	0.242385	0.540943	NA	NA	0.91955
ENSG00000187736	2	NHEJ1	219115112	rs115279228	2	218914477	T	C	0.0208748	0.118642	0.0785055	0.130725	-0.3047	0.0263316	5.73704e-31	-0.389373	0.259837	0.133995	0.327306	12	0.753941
ENSG00000116106	2	EPHA4	221496114	rs2680845	2	221570560	A	G	0.596421	0.0157266	0.015638	0.314574	-0.1174	0.00817034	8.09303e-47	-0.133957	0.133529	0.315759	0.071587	20	0.83834
ENSG00000135919	2	SERPINE2	224007182	rs13412535	2	224010157	A	G	0.225646	-0.00103778	0.0193383	0.957202	-0.8039	0.007402	0	0.00129093	0.0240556	0.957202	0.113158	20	0.99361
ENSG00000173744	2	AGFG1	227516684	rs11679534	2	227575661	T	C	0.698807	0.0101098	0.0166423	0.543536	-0.0965	0.00829234	2.66501e-31	-0.104765	0.172694	0.544083	0.00116026	20	0.91955
ENSG00000163286	2	ALPG	232408779	rs12328730	2	232386656	T	C	0.383698	-0.00369117	0.0157463	0.814662	0.0522	0.00808354	1.064e-10	-0.0707121	0.301852	0.814782	0.917732	20	0.969653
ENSG00000167165	2	UGT1A6	233732454	rs887829	2	233759924	T	C	0.298211	0.0102322	0.0159022	0.519937	-0.2321	0.008441	1.92048e-166	-0.0440853	0.0685332	0.520049	0.0120143	20	0.91955
ENSG00000241635	2	UGT1A1	233766785	rs6742078	2	233763993	T	G	0.298211	0.00970766	0.0158982	0.541455	-0.2225	0.008466	3.1132e-152	-0.0436299	0.0714719	0.541564	0.0912045	20	0.91955
ENSG00000163359	2	COL6A3	237369166	rs2646260	2	237369152	G	A	0.245527	0.0116295	0.0187608	0.535335	-0.1301	0.00837217	1.87199e-54	-0.0893889	0.144318	0.535659	0.95139	20	0.91955
ENSG00000184182	2	UBE2F	238004804	rs59412705	2	237955596	A	T	0.437376	-0.0104092	0.0154948	0.50172	0.0683	0.00815447	5.48599e-17	-0.152404	0.227592	0.50309	0.838026	20	0.911206
ENSG00000063660	2	GPC1	240451870	rs1126920	2	240466062	T	C	0.10835	-0.00166415	0.0236838	0.943983	0.6338	0.011144	0	-0.00262567	0.037368	0.943982	0.730828	20	0.993047
ENSG00000188542	2	DUSP28	240562655	rs112548426	2	240660995	A	G	0.026839	-0.0152429	0.0494407	0.75785	-0.452	0.0205043	1.086e-107	0.0337232	0.109393	0.757872	0.288896	20	0.94693
ENSG00000168393	2	DTYMK	241681346	rs144303868	2	241680143	C	G	0.0337972	0.0243042	0.0535308	0.649811	0.1579	0.0171307	3.045e-20	0.153921	0.339428	0.650208	0.794439	20	0.939425
ENSG00000134121	3	CHL1	303090	rs13077895	3	51395	G	A	0.33002	0.0200213	0.0161071	0.213864	-0.2291	0.008612	6.36519e-156	-0.0873911	0.0703827	0.214364	0.797702	20	0.786905
ENSG00000144619	3	CNTN4	2578386	rs163352	3	3056357	C	G	0.782306	-0.024936	0.017588	0.156253	-0.2871	0.010793	6.68538e-156	0.0868548	0.0613478	0.156841	0.60921	20	0.776588
ENSG00000091181	3	IL5RA	3096468	rs77400868	3	3109280	G	A	0.128231	0.00669076	0.0296231	0.821308	0.5478	0.008559	0	0.0122139	0.0540768	0.821309	0.861643	20	0.969653
ENSG00000163703	3	CRELD1	9939603	rs4234585	3	9939437	A	G	0.208748	-0.0132921	0.0207937	0.522667	-0.8782	0.005709	0	0.0151356	0.0236778	0.522672	0.994711	20	0.91955
ENSG00000157150	3	TIMP4	12155990	rs184262	3	12093240	G	A	0.849901	0.00749062	0.0211694	0.723457	0.4228	0.011237	8.170367e-310	0.0177167	0.0500717	0.723469	0.893817	20	0.945529
ENSG00000169814	3	BTD	15661826	rs13078881	3	15645186	C	G	0.0427435	0.0274654	0.0350227	0.432912	-1.355	0.019113	0	-0.0202697	0.0258486	0.432941	0.700215	20	0.903316
ENSG00000170266	3	GLB1	33046906	rs62250512	3	33109920	A	G	0.65507	-0.0231974	0.0158547	0.143433	0.0447	0.00779365	9.726e-09	-0.518957	0.366051	0.156272	0.514827	20	0.776588
ENSG00000170248	3	PDCD6IP	33834139	rs9876986	3	33799573	G	A	0.234592	-0.00381026	0.0181874	0.834058	-0.1121	0.00908611	5.68904e-35	0.0339898	0.162266	0.834082	0.858202	20	0.971024
ENSG00000060971	3	ACAA1	38120186	rs2229528	3	38125604	G	A	0.0427435	-0.0744706	0.0466625	0.110502	-0.6028	0.012914	0	0.123541	0.0774548	0.11071	0.640148	20	0.729344
ENSG00000144647	3	POMGNT2	43092657	rs1949585	3	43104624	T	A	0.466203	-0.0378999	0.0158118	0.0165329	-0.3313	0.006475	0	0.114398	0.0477789	0.0166516	0.837661	20	0.391639
ENSG00000163810	3	TGM4	44894799	rs1995640	3	44901577	T	C	0.402584	-0.00881139	0.01558	0.571694	-0.0511	0.00806217	2.32399e-10	0.172434	0.306104	0.573217	0.646461	20	0.933086
ENSG00000163815	3	CLEC3B	45018810	rs10865936	3	44995308	A	G	0.245527	0.0251478	0.0192982	0.192535	-0.2029	0.00955065	3.69693e-100	-0.123942	0.0952906	0.193371	0.217332	20	0.786905
ENSG00000163814	3	CDCP1	45114350	rs28364749	3	45147043	A	T	0.186879	0.01561	0.0195282	0.424083	-0.2934	0.010682	4.38163e-166	-0.0532038	0.0665865	0.42428	0.202607	20	0.899972
ENSG00000012223	3	LTF	46460440	rs61740470	3	46450495	T	C	0.0129225	-0.026916	0.12336	0.827281	-1.1108	0.0452765	6.45294e-133	0.0242312	0.111059	0.827287	0.508883	8	0.971024
ENSG00000241186	3	TDGF1	46578496	rs6769392	3	46576229	A	G	0.270378	0.0082826	0.0167389	0.620732	1.3132	0.003959	0	0.00630719	0.0127467	0.620734	0.189609	20	0.939425
ENSG00000164047	3	CAMP	48224419	rs55771110	3	47305227	A	G	0.190855	-0.00940759	0.0190144	0.620769	0.109	0.0115493	3.80702e-21	-0.0863082	0.174684	0.621248	0.146871	20	0.939425
ENSG00000173531	3	MST1	49686724	rs9858213	3	49694428	T	G	0.324056	-0.0298896	0.0157807	0.058217	-1.2266	0.003655	0	0.0243678	0.0128656	0.058221	0.00205756	20	0.600577
ENSG00000114378	3	HYAL1	50306136	rs116482870	3	50302191	T	C	0.0536779	0.0138809	0.0318824	0.663286	-0.2397	0.0189779	1.434e-36	-0.0579095	0.133089	0.663475	0.143591	20	0.939425
ENSG00000145050	3	MANF	51387344	rs1383251	3	51329409	A	G	0.878728	0.0262411	0.0228693	0.2512	0.0864	0.0118499	3.072e-13	0.303716	0.267949	0.25701	0.516273	20	0.835298
ENSG00000243989	3	ACY1	51986268	rs148804382	3	52078217	A	C	0.0159046	0.0334574	0.0986454	0.734483	-0.8196	0.0363256	1.01003e-112	-0.0408216	0.120372	0.734512	0.220282	7	0.945529
ENSG00000010319	3	SEMA3G	52439069	rs13091025	3	52433308	C	A	0.142147	-0.0140168	0.022374	0.531002	-0.2814	0.0129398	7.39998e-105	0.0498109	0.0795426	0.531172	0.989162	20	0.91955
ENSG00000055957	3	ITIH1	52784832	rs1042779	3	52786995	G	A	0.398608	-0.0159987	0.0158749	0.313552	-0.5121	0.006207	0	0.0312414	0.0310019	0.313587	0.252691	20	0.83834
ENSG00000162267	3	ITIH3	52801784	rs2071044	3	52813585	T	C	0.498012	-0.0131626	0.0155225	0.396458	0.4812	0.005959	0	-0.0273537	0.0322597	0.396481	0.60846	20	0.888496
ENSG00000055955	3	ITIH4	52821825	rs77347777	3	52814191	T	C	0.102386	-0.0334521	0.0263862	0.204875	-0.1433	0.0145333	6.19902e-23	0.233441	0.185648	0.208596	0.161344	20	0.786905
ENSG00000157445	3	CACNA2D3	54598554	rs9878608	3	54123032	G	C	0.369781	-0.0261539	0.0156799	0.0953169	0.2196	0.008313	8.86681e-154	-0.119098	0.0715443	0.0959779	0.201396	20	0.713497
ENSG00000144730	3	IL17RD	57130144	rs76645245	3	57106766	G	A	0.147117	-0.00208248	0.0216106	0.923231	0.5402	0.009583	0	-0.00385502	0.0400049	0.923232	0.746218	20	0.990624
ENSG00000168374	3	ARF4	57584792	rs1354034	3	56815721	C	T	0.599404	-0.0151062	0.0169912	0.373973	0.0844	0.00829315	2.51002e-24	-0.178983	0.202084	0.375786	0.578258	20	0.874144
ENSG00000198643	3	FAM3D	58650390	rs12493131	3	58664251	G	T	0.879722	0.00734949	0.0234212	0.753675	0.4529	0.015112	2.44706e-197	0.0162276	0.0517167	0.753689	0.390141	20	0.945529
ENSG00000189283	3	FHIT	60499368	rs2687899	3	59985232	T	C	0.270378	0.0122635	0.0169928	0.470484	-0.078	0.00853752	6.472e-20	-0.157224	0.218535	0.471866	0.919758	20	0.906851
ENSG00000144749	3	LRIG1	66440030	rs2306272	3	66384219	C	T	0.292247	-0.00361332	0.0178463	0.83955	-0.6683	0.0063	0	0.00540673	0.0267041	0.83955	0.0510185	20	0.971024
ENSG00000163421	3	PROK2	71778430	rs7634474	3	71780316	G	A	0.823062	0.037385	0.0187154	0.0457657	-0.6555	0.007676	0	-0.0570328	0.0285591	0.0458245	0.289995	20	0.563218
ENSG00000185008	3	ROBO2	76778330	rs78908809	3	77581703	A	G	0.131213	-0.0326837	0.0199691	0.10169	0.1143	0.0142298	9.55603e-16	-0.285947	0.178298	0.108767	0.812148	20	0.729344
ENSG00000169855	3	ROBO1	79182618	rs6807536	3	78725526	T	C	0.791252	-0.00626512	0.0179694	0.727348	-0.223	0.0101214	1.405e-107	0.0280947	0.0805904	0.727381	0.629021	20	0.945529
ENSG00000083937	3	CHMP2B	87241414	rs300996	3	87283562	T	G	0.403579	-0.0111741	0.0156199	0.474379	0.2419	0.008368	9.5428e-184	-0.0461931	0.0645915	0.474512	0.396153	20	0.906851
ENSG00000184500	3	PROS1	93926527	rs16840279	3	94231091	G	A	0.0188867	0.0469645	0.0662215	0.478199	-0.1946	0.0246722	3.085e-15	-0.241339	0.341668	0.479968	0.288538	20	0.906851
ENSG00000080819	3	CPOX	98586547	rs1675513	3	98589854	G	A	0.167992	-0.0204173	0.0183166	0.264982	-0.1881	0.0117188	5.61609e-58	0.108545	0.0976115	0.266134	0.772161	20	0.835298
ENSG00000064225	3	ST3GAL6	98776718	rs59906228	3	98865137	C	G	0.0457256	0.010099	0.0318434	0.751133	-1.7189	0.010491	0	-0.00587527	0.0185255	0.751133	0.000652712	20	0.945529
ENSG00000114021	3	NIT2	100348187	rs1486308	3	100374210	G	T	0.33002	-0.0103525	0.0166016	0.532902	-0.0986	0.0092421	1.428e-26	0.104995	0.168661	0.533599	0.00598306	20	0.91955
ENSG00000081154	3	PCNP	101584322	rs13060373	3	101631980	G	A	0.474155	-0.0281222	0.0154969	0.0695713	0.0816	0.00814162	1.213e-23	-0.344635	0.193001	0.0741536	0.0384927	20	0.670282
ENSG00000170017	3	ALCAM	105471904	rs78328658	3	105517951	T	G	0.0208748	-0.00204717	0.0544231	0.969994	0.3004	0.0226707	4.47606e-40	-0.00681481	0.18117	0.969994	0.23368	15	0.99361
ENSG00000144827	3	ABHD10	111986189	rs13091880	3	111927205	T	C	0.525845	0.0213897	0.0156042	0.170446	0.0481	0.00812914	3.279e-09	0.444692	0.333003	0.181746	0.90283	20	0.783398
ENSG00000091972	3	CD200	112347580	rs6438068	3	112338087	G	A	0.899602	0.00677531	0.0222382	0.760617	0.128	0.0157886	5.18298e-16	0.0529321	0.173859	0.760781	0.452383	20	0.947832
ENSG00000091986	3	CCDC80	112623164	rs9845240	3	112655985	A	G	0.366799	0.0238422	0.016513	0.148784	0.0937	0.00848106	2.23801e-28	0.254453	0.177731	0.152238	0.38289	20	0.775967
ENSG00000163606	3	CD200R1	112948154	rs62263730	3	112859161	A	G	0.313121	0.0220785	0.0165354	0.181802	0.1152	0.00842404	1.429e-42	0.191654	0.144219	0.183879	0.17369	20	0.783398
ENSG00000144857	3	BOC	113249231	rs4682481	3	113265008	T	C	0.204771	0.0298864	0.0170732	0.0800332	0.2676	0.0111088	3.25293e-128	0.111683	0.0639694	0.0808313	0.0103201	20	0.690053
ENSG00000178075	3	GRAMD1C	113887678	rs4682146	3	113907798	G	C	0.295229	0.00734518	0.0158836	0.643767	0.1456	0.00841416	4.37593e-67	0.0504477	0.10913	0.643886	0.242626	20	0.939425
ENSG00000185565	3	LSAMP	116470882	rs1541871	3	116383969	C	T	0.83499	0.010795	0.0187816	0.56545	0.2016	0.0114103	7.37398e-70	0.0535466	0.093212	0.565656	0.143677	20	0.93036
ENSG00000163389	3	POGLUT1	119481836	rs9860775	3	119442728	T	C	0.0725646	0.0333012	0.0312734	0.286947	0.3988	0.0160971	1.68209e-135	0.0835035	0.0784912	0.287393	0.9658	20	0.83834
ENSG00000163430	3	FSTL1	120421654	rs1147707	3	120450401	T	C	0.353877	0.0168723	0.0156839	0.282032	-0.1507	0.00848818	1.602e-70	-0.11196	0.104265	0.282911	0.993819	20	0.83834
ENSG00000113924	3	HGD	120655220	rs2042482	3	120675205	T	A	0.765408	-0.0175189	0.0175742	0.318836	0.1233	0.00928378	2.97502e-40	-0.142084	0.142933	0.320195	0.403254	20	0.83834
ENSG00000114013	3	CD86	122088250	rs2681406	3	122063038	C	T	0.16501	-0.000524734	0.0201189	0.979192	0.0686	0.00958208	8.11501e-13	-0.00764918	0.29328	0.979192	0.383817	20	0.994191
ENSG00000163840	3	DTX3L	122569770	rs138733337	3	122364421	G	A	0.0248509	-0.0196827	0.0353842	0.578035	-0.3359	0.0435363	1.206e-14	0.0585969	0.105615	0.57902	0.630602	7	0.935174
ENSG00000065485	3	PDIA5	123146126	rs3804749	3	123114156	T	C	0.585487	0.0223028	0.0159275	0.161433	-0.6305	0.006566	0	-0.0353732	0.0252644	0.161477	0.945248	20	0.783398
ENSG00000114554	3	PLXNA1	127010041	rs4679138	3	126992227	A	G	0.661034	0.0169946	0.0167811	0.311193	0.2543	0.008833	2.88123e-182	0.0668289	0.0660302	0.311492	0.421636	20	0.83834
ENSG00000163902	3	RPN1	128650522	rs4481172	3	128653814	A	C	0.632207	-0.0225622	0.0158562	0.154757	-0.1504	0.00802915	2.72796e-78	0.150015	0.105731	0.155946	0.63225	20	0.776588
ENSG00000184897	3	H1-10	129315528	rs6790635	3	129323039	C	T	0.83499	-0.0326613	0.0218066	0.134191	0.0574	0.00989144	6.51401e-09	-0.569012	0.392356	0.14699	0.274038	5	0.770111
ENSG00000004399	3	PLXND1	129580945	rs2255703	3	129574413	C	T	0.411531	-0.0154992	0.0165058	0.347723	-0.2129	0.00828908	1.74598e-145	0.0728004	0.0775802	0.348045	0.842243	20	0.85476
ENSG00000091513	3	TF	133771340	rs8177245	3	133760386	G	A	0.345924	0.00400117	0.0167718	0.811442	0.1451	0.00865787	4.84202e-63	0.0275753	0.1156	0.811461	0.646676	20	0.969653
ENSG00000154917	3	RAB6B	133860058	rs10212397	3	133888296	A	G	0.167992	0.0143109	0.019136	0.454549	-0.2611	0.0105687	9.44391e-135	-0.05481	0.0733235	0.454756	0.21052	20	0.906851
ENSG00000154928	3	EPHB1	135027864	rs185257	3	134953443	A	C	0.482107	-0.00872265	0.0157089	0.57871	0.2774	0.007941	2.37742e-267	-0.0314443	0.0566362	0.578759	0.848362	20	0.935174
ENSG00000118017	3	A4GNT	138128052	rs2251550	3	138140323	G	A	0.666004	-0.00511355	0.0161451	0.751453	-0.0651	0.00852746	2.273e-14	0.0785492	0.248218	0.751659	0.0177576	16	0.945529
ENSG00000158234	3	FAIM	138620991	rs13043	3	138629146	C	T	0.0139165	0.00707735	0.0458964	0.87745	-0.9978	0.02241	0	-0.00709295	0.0459979	0.877451	NA	NA	0.979144
ENSG00000114115	3	RBP1	139528632	rs2071387	3	139538761	G	A	0.190855	-0.0437204	0.0196161	0.0258274	0.0901	0.00976791	2.86e-20	-0.485243	0.22398	0.0302764	0.0754133	20	0.50451
ENSG00000158258	3	CLSTN2	140256291	rs35220837	3	139904479	A	G	0.0487078	-0.0665469	0.0371995	0.0736275	0.4115	0.015247	1.9942e-160	-0.161718	0.0905981	0.0742609	0.206356	20	0.670282
ENSG00000163710	3	PCOLCE2	142852564	rs6794287	3	142883824	T	C	0.377734	0.00856408	0.0159267	0.590771	0.4465	0.006549	0	0.0191805	0.0356712	0.590783	0.77514	20	0.93536
ENSG00000152952	3	PLOD2	146099432	rs12495057	3	146119722	C	T	0.492048	0.00288213	0.015442	0.851941	-0.0816	0.00815609	1.452e-23	-0.0353202	0.189273	0.851967	0.324845	20	0.971024
ENSG00000153002	3	CPB1	148825644	rs2291671	3	148840660	A	G	0.204771	-0.0150312	0.0185006	0.416521	0.2378	0.00970196	1.141e-132	-0.0632094	0.0778417	0.416777	0.0799366	20	0.894859
ENSG00000047457	3	CP	149192120	rs35096694	3	149172040	T	A	0.0119284	-0.11782	0.446339	0.791803	0.7182	0.067468	1.83899e-26	-0.164049	0.62166	0.791866	0.817915	9	0.958982
ENSG00000118849	3	RARRES1	158714690	rs73015669	3	158738529	A	C	0.162028	0.00160689	0.0271083	0.952732	1.2992	0.00555	0	0.00123683	0.0208654	0.952732	0.647551	20	0.99361
ENSG00000121871	3	SLITRK3	165191914	rs62282372	3	165194166	G	C	0.128231	0.000215452	0.0232983	0.992622	-0.4964	0.009344	0	-0.000434029	0.0469345	0.992622	0.618699	20	0.99825
ENSG00000114200	3	BCHE	165805183	rs1803274	3	165773492	T	C	0.185885	0.0353524	0.0203721	0.0826818	-0.5167	0.00758	0	-0.0684196	0.0394401	0.0827812	0.956986	20	0.69626
ENSG00000169760	3	NLGN1	173845328	rs557382	3	173395769	G	T	0.284294	-0.01256	0.0167071	0.452184	0.1333	0.00902916	2.52699e-49	-0.0942236	0.125497	0.452771	0.447499	16	0.906851
ENSG00000090539	3	CHRD	184385395	rs34095724	3	184381262	T	C	0.0377734	0.0348347	0.06715	0.603928	-0.1876	0.0174783	7.09998e-27	-0.185686	0.35836	0.60435	0.564335	9	0.939425
ENSG00000090520	3	DNAJB11	186576602	rs9841006	3	186575346	T	C	0.0874751	0.0487413	0.0354446	0.169087	-0.2352	0.0156006	2.31701e-51	-0.207233	0.151325	0.170857	0.181481	16	0.783398
ENSG00000145192	3	AHSG	186617189	rs4686790	3	186604193	T	G	0.757455	-0.013001	0.0163119	0.425437	0.3568	0.007573	0	-0.0364378	0.0457238	0.425503	0.848929	20	0.901462
ENSG00000090512	3	FETUB	186644555	rs76908507	3	186654444	A	G	0.0427435	-0.0640354	0.0459146	0.163117	0.5132	0.0210189	1.15405e-131	-0.124777	0.0896131	0.163803	0.774245	18	0.783398
ENSG00000113905	3	HRG	186669225	rs186268843	3	186661567	A	G	0.201789	-0.0374612	0.0203205	0.0652529	1.0723	0.007382	0	-0.0349354	0.0189519	0.0652751	0.115675	20	0.64641
ENSG00000113889	3	KNG1	186730879	rs5030062	3	186736391	C	A	0.39165	0.00728083	0.0162311	0.65374	0.3618	0.007161	0	0.0201239	0.0448638	0.653753	0.136936	20	0.939425
ENSG00000181092	3	ADIPOQ	186850584	rs143257534	3	186834099	T	C	0.0228628	-0.0794859	0.0499553	0.111578	-0.6346	0.02397	1.8932e-154	0.125254	0.0788614	0.112224	0.29129	14	0.729344
ENSG00000127241	3	MASP1	187254631	rs698082	3	187281359	T	C	0.633201	0.0248066	0.0163412	0.129003	0.0825	0.00828205	2.25099e-23	0.300686	0.200362	0.13343	0.377542	20	0.753508
ENSG00000136514	3	RTP4	187370230	rs1878861	3	187375904	A	G	0.599404	0.0101314	0.0155947	0.515905	-0.3259	0.007125	0	-0.0310875	0.047856	0.515948	0.954888	20	0.919112
ENSG00000196083	3	IL1RAP	190586900	rs2885373	3	190628679	C	T	0.83002	0.00391652	0.0222983	0.860575	-1.417	0.006731	0	-0.00276395	0.0157363	0.860575	0.303114	20	0.974013
ENSG00000152492	3	CCDC50	191363872	rs884298	3	192008809	A	G	0.293241	-0.0352611	0.0163373	0.0309037	0.0532	0.00903015	3.83e-09	-0.662803	0.327052	0.0427033	0.973732	12	0.554673
ENSG00000178772	3	CPN2	194345548	rs3732477	3	194341790	T	C	0.313121	-0.033207	0.0162322	0.0407812	-0.4994	0.007104	0	0.0664938	0.0325172	0.0408664	0.22793	20	0.554673
ENSG00000172061	3	LRRC15	194362496	rs58182031	3	194366591	A	G	0.102386	-0.018186	0.0210539	0.387707	0.4608	0.012867	7.0457e-281	-0.0394661	0.0457032	0.387845	0.273918	20	0.888148
ENSG00000178732	3	GP5	194397044	rs1466733	3	194400269	G	A	0.249503	-0.006933	0.0180956	0.701622	-0.1173	0.00959047	2.126e-34	0.0591049	0.154343	0.701761	0.839486	20	0.945529
ENSG00000173950	3	XXYLT1	195169722	rs12695049	3	195268211	T	C	0.592445	-0.00328732	0.0156332	0.83345	0.1953	0.00815041	6.93203e-127	-0.0168322	0.0800502	0.833457	0.32285	20	0.971024
ENSG00000114331	3	ACAP2	195358894	rs62285629	3	195469445	A	T	0.253479	-0.0115363	0.0180386	0.522478	-0.0584	0.00933961	4.02799e-10	0.197539	0.310491	0.524636	0.76918	20	0.91955
ENSG00000168993	4	CPLX1	805543	rs7687101	4	818891	T	G	0.404573	-0.00551231	0.0168095	0.742966	0.0568	0.00801069	1.336e-12	-0.0970477	0.296258	0.743231	0.965614	20	0.945529
ENSG00000127415	4	IDUA	995780	rs4690326	4	959910	C	A	0.517893	0.00214908	0.0155965	0.890404	0.4476	0.005976	0	0.00480134	0.0348448	0.890405	0.986954	20	0.984547
ENSG00000159674	4	SPON2	1187947	rs11247975	4	1171342	T	G	0.683897	0.00482608	0.016314	0.767365	-0.2988	0.008536	1.90923e-268	-0.0161515	0.0546003	0.767372	0.896165	20	0.949874
ENSG00000068078	4	FGFR3	1801082	rs2403274	4	1752788	G	C	0.281312	0.0170043	0.0174936	0.331034	-0.1729	0.00930321	4.25193e-77	-0.0983476	0.101316	0.331696	0.937237	20	0.84546
ENSG00000087266	4	SH3BP2	2817084	rs7695151	4	2770803	T	C	0.45328	0.0192771	0.0154603	0.212442	0.2567	0.007927	4.76323e-230	0.0750958	0.0602717	0.212781	0.897723	20	0.786905
ENSG00000109758	4	HGFAC	3445727	rs2498323	4	3449382	A	G	0.0815109	0.00817482	0.0305579	0.789069	-1.5166	0.008643	0	-0.00539023	0.020149	0.78907	0.402813	20	0.958661
ENSG00000163956	4	LRPAP1	3518029	rs1800493	4	3514832	T	C	0.0119284	0.118507	0.0682497	0.0824992	-0.8133	0.0398562	1.48301e-92	-0.145711	0.0842203	0.0836085	0.555844	5	0.69626
ENSG00000170891	4	CYTL1	5017022	rs56007654	4	5025083	T	G	0.134195	0.0195356	0.0238523	0.412772	0.4521	0.008753	0	0.0432108	0.0527655	0.412832	0.216446	20	0.892495
ENSG00000013288	4	MAN2B2	6599276	rs11943337	4	6600251	G	C	0.449304	0.00913923	0.0157097	0.560732	0.7687	0.006261	0	0.0118892	0.0204369	0.560735	0.726632	20	0.929739
ENSG00000178597	4	PSAPL1	7432608	rs35791045	4	7425380	G	A	0.150099	0.0142823	0.0214658	0.505823	0.4446	0.008893	0	0.0321239	0.0482854	0.505863	0.52349	20	0.914037
ENSG00000109625	4	CPZ	8606210	rs13127468	4	8597931	A	C	0.500994	0.0171594	0.015677	0.27371	-0.0672	0.00802037	5.353e-17	-0.255348	0.235271	0.277772	0.67528	20	0.83834
ENSG00000109743	4	BST1	15720689	rs73224660	4	15713139	A	G	0.140159	0.0279451	0.0223495	0.211166	-1.3987	0.005516	0	-0.0199793	0.015979	0.211171	0.820716	20	0.786905
ENSG00000137440	4	FGFBP1	15937158	rs2314019	4	15964997	A	G	0.899602	0.0166605	0.0296548	0.574243	-0.121	0.0136463	7.52299e-19	-0.13769	0.245572	0.575009	0.847593	20	0.933086
ENSG00000151552	4	QDPR	17486234	rs34333687	4	17525514	A	G	0.232604	0.00643012	0.0193888	0.740161	-0.4201	0.007601	0	-0.0153062	0.0461537	0.740165	0.0411415	20	0.945529
ENSG00000002549	4	LAP3	17592585	rs140072841	4	18122386	C	T	0.0139165	0.19104	0.0704647	0.00670517	-1.0403	0.0633023	1.095e-60	-0.183639	0.0686505	0.0074732	0.0607159	8	0.235474
ENSG00000145147	4	SLIT2	20436233	rs593770	4	20199466	C	T	0.720676	-0.00314472	0.016669	0.850362	-0.1035	0.00880886	7.10099e-32	0.0303838	0.161074	0.850381	0.47509	20	0.971024
ENSG00000109610	4	SOD3	24795377	rs2695234	4	24802616	G	A	0.900596	0.0151631	0.0279828	0.587906	-0.5368	0.015862	4.77671e-251	-0.0282472	0.0521356	0.587954	0.549837	11	0.93536
ENSG00000109618	4	SEPSECS	25140282	rs6448333	4	25115419	T	C	0.05666	0.000152911	0.0379472	0.996785	-0.1556	0.0206338	4.663e-14	-0.000982719	0.243877	0.996785	0.313916	20	0.99852
ENSG00000169299	4	PGM2	37844798	rs58106925	4	37704111	T	C	0.0159046	-0.0967538	0.0757744	0.201649	0.7549	0.0397662	2.338e-80	-0.128168	0.100604	0.202668	0.909174	6	0.786905
ENSG00000134962	4	KLB	39429232	rs13103023	4	39455997	A	G	0.32008	-0.0291001	0.0159469	0.0680284	-0.5484	0.006433	0	0.0530636	0.0290856	0.0680925	0.477738	20	0.651957
ENSG00000109814	4	UGDH	39513533	rs10008031	4	39535532	G	A	0.632207	0.0174756	0.016659	0.294168	0.2969	0.008219	9.65997e-286	0.0588602	0.0561335	0.294373	0.781579	20	0.83834
ENSG00000135605	4	TEC	48202810	rs58762758	4	48215229	A	G	0.462227	-0.00975216	0.0156899	0.534232	-0.1092	0.00813601	4.50602e-41	0.0893055	0.143834	0.534671	0.179572	20	0.91955
ENSG00000134853	4	PDGFRA	54263762	rs6855761	4	54275365	T	A	0.106362	0.0183866	0.0247988	0.458431	-0.1567	0.0147537	2.37799e-26	-0.117336	0.158642	0.459524	0.0685045	18	0.906851
ENSG00000157404	4	KIT	54699025	rs4864902	4	54513635	C	A	0.452286	0.0175278	0.0157127	0.264629	0.0463	0.00835453	2.99199e-08	0.37857	0.346174	0.274138	0.770573	19	0.836409
ENSG00000128052	4	KDR	55102038	rs34231037	4	55106779	G	A	0.0308151	0.112234	0.0410981	0.00631655	-0.8861	0.027002	3.47161e-236	-0.126661	0.0465412	0.00649916	0.707155	11	0.216597
ENSG00000128050	4	PAICS	56450160	rs138933625	4	56448446	G	C	0.0695825	-0.0232307	0.0507763	0.647305	-0.1926	0.0216587	5.97399e-19	0.120616	0.263985	0.647738	0.444509	11	0.939425
ENSG00000128040	4	SPINK2	56815801	rs11941268	4	56823077	T	C	0.0129225	-0.0289866	0.0648221	0.654751	0.807	0.025237	2.28764e-224	-0.035919	0.0803326	0.654783	0.158077	11	0.939425
ENSG00000163453	4	IGFBP7	57070579	rs1718860	4	57083351	A	G	0.73161	0.049558	0.0168247	0.00322381	-0.2954	0.008997	1.98082e-236	-0.167766	0.0571844	0.00334875	0.561206	20	0.161205
ENSG00000145242	4	EPHA5	65495029	rs62300408	4	65579950	G	C	0.0666004	-0.0244242	0.0341824	0.474902	0.1829	0.0161217	7.85402e-30	-0.133539	0.187262	0.475776	0.679146	20	0.906851
ENSG00000205649	4	HTN3	70032496	rs115000417	4	70014802	T	C	0.0238569	0.0876589	0.0599129	0.143438	-0.442	0.02342	1.91197e-79	-0.198323	0.135956	0.14464	0.00275602	15	0.770111
ENSG00000145321	4	GC	71772868	rs7697091	4	71759380	C	A	0.340954	0.0333987	0.0167282	0.0458733	-0.1219	0.00853201	2.623e-46	-0.273984	0.138562	0.0480035	0.0290568	20	0.563318
ENSG00000163631	4	ALB	73409298	rs146639676	4	73239748	T	C	0.0109344	-0.00330972	0.0815836	0.96764	-0.3661	0.0542555	1.502e-11	0.00904048	0.222849	0.967641	0.32909	4	0.99361
ENSG00000079557	4	AFM	73492873	rs72858937	4	73539253	T	C	0.0258449	0.0394975	0.0671831	0.556595	-0.7517	0.0360511	1.49404e-96	-0.0525442	0.0894104	0.556751	0.0837262	13	0.927528
ENSG00000169429	4	CXCL8	73742118	rs79237872	4	73696328	T	G	0.0298211	-0.0276191	0.0585849	0.637328	-0.1407	0.0256864	4.31101e-08	0.196298	0.417921	0.638569	0.229101	6	0.939425
ENSG00000124875	4	CXCL6	73842852	rs16850073	4	73838282	T	C	0.347913	-0.0157939	0.0159022	0.320618	0.6505	0.005868	0	-0.0242796	0.0244471	0.320637	0.740644	20	0.83834
ENSG00000109272	4	PF4V1	73853890	rs872914	4	73852384	A	G	0.712724	0.00544733	0.017027	0.749026	-0.3223	0.008732	3.16914e-298	-0.0169014	0.0528316	0.749036	0.645199	20	0.945529
ENSG00000163739	4	CXCL1	73870350	rs10007826	4	73874452	G	C	0.210736	0.00820269	0.0184258	0.656194	0.7845	0.007737	0	0.0104559	0.0234875	0.656197	0.786877	20	0.939425
ENSG00000163737	4	PF4	73981419	rs1398015	4	73891519	T	C	0.0506958	-0.0328265	0.0286469	0.251836	-0.1518	0.0174589	3.47798e-18	0.216248	0.190347	0.255924	0.385189	6	0.835298
ENSG00000163735	4	CXCL5	73997160	rs352045	4	73998970	G	T	0.88668	0.00858464	0.0245405	0.726477	-0.1975	0.0109064	2.72396e-73	-0.0434665	0.124279	0.726526	0.433008	20	0.945529
ENSG00000174808	4	BTC	74769641	rs28549760	4	74794307	C	A	0.125249	-0.00780143	0.0225655	0.72955	-0.2084	0.0136728	1.86301e-52	0.0374349	0.108308	0.729617	0.881115	18	0.945529
ENSG00000138744	4	NAAA	75927336	rs10518142	4	75921721	T	G	0.312127	0.0220559	0.0168344	0.190139	-0.6054	0.006038	0	-0.0364319	0.0278094	0.190177	0.0886061	20	0.786905
ENSG00000169245	4	CXCL10	76022308	rs6532086	4	76016125	A	G	0.500994	-0.0184936	0.0155501	0.234325	0.0689	0.00809055	1.65001e-17	-0.268412	0.227881	0.238852	0.17162	20	0.821291
ENSG00000169248	4	CXCL11	76037548	rs7376863	4	76050287	A	G	0.507952	-0.0213638	0.0155294	0.168915	-0.3268	0.006419	0	0.0653727	0.0475369	0.16907	0.103914	20	0.783398
ENSG00000156219	4	ART3	76062616	rs4859610	4	76079288	G	A	0.766402	-0.0420631	0.0184771	0.022816	-0.2733	0.009945	2.95e-166	0.153908	0.067839	0.0232849	0.00929895	20	0.438616
ENSG00000138758	4	SEPTIN11	76995068	rs2703158	4	77013914	T	C	0.626243	0.0016925	0.0156769	0.914027	0.0602	0.00796064	3.96301e-14	0.0281146	0.26044	0.914035	0.0237858	20	0.989379
ENSG00000163297	4	ANTXR2	80013300	rs7674623	4	79873527	T	C	0.213718	-0.00516526	0.0210258	0.805944	0.2207	0.0103647	1.30802e-100	-0.023404	0.095275	0.805956	0.882022	20	0.9686
ENSG00000173083	4	HPSE	83313807	rs11732810	4	83309725	G	T	0.747515	0.00889865	0.0181079	0.623128	0.1317	0.00965318	2.21703e-42	0.0675676	0.137583	0.623352	0.327031	20	0.939425
ENSG00000170502	4	NUDT9	87441014	rs28529046	4	87440564	T	C	0.12326	-0.0673545	0.0236938	0.00447322	-0.1379	0.0109085	1.24701e-36	0.48843	0.176109	0.00554657	0.160638	20	0.200404
ENSG00000152583	4	SPARCL1	87502198	rs7681694	4	87541577	A	G	0.360835	-0.0349816	0.0156528	0.0254267	0.5456	0.005916	0	-0.0641158	0.0286976	0.0254706	0.000385253	20	0.459797
ENSG00000029559	4	IBSP	87805994	rs2616262	4	87802058	T	G	0.474155	-0.0260504	0.0154538	0.0918544	-0.0944	0.0081297	3.59198e-31	0.275958	0.165422	0.0952743	0.316731	20	0.713497
ENSG00000118785	4	SPP1	87979600	rs112645412	4	88381667	G	T	0.0238569	0.0711489	0.048424	0.141754	-0.6162	0.0473724	1.10801e-38	-0.115464	0.0790846	0.144289	0.388199	18	0.770111
ENSG00000145335	4	SNCA	89769330	rs2119785	4	89915368	C	A	0.468191	0.00877186	0.0157059	0.5765	0.0461	0.00806823	1.105e-08	0.190279	0.342316	0.578308	0.357793	20	0.935174
ENSG00000163106	4	HPGDS	94320706	rs4282187	4	94351994	C	T	0.641153	-0.00980121	0.0161823	0.54473	0.4621	0.006334	0	-0.0212101	0.0350203	0.544745	0.131494	20	0.91955
ENSG00000182168	4	UNC5C	95355855	rs17383694	4	95487905	G	A	0.333002	-0.00913773	0.0156008	0.558063	0.1674	0.00832395	5.95305e-90	-0.0545862	0.0932343	0.558229	0.503027	20	0.927528
ENSG00000138698	4	RAP1GDS1	98352621	rs10516428	4	98316288	G	T	0.270378	0.00827836	0.0176923	0.63985	-0.054	0.00944442	1.08e-08	-0.153303	0.32873	0.640966	0.583398	20	0.939425
ENSG00000164024	4	METAP1	99029234	rs7676259	4	99021498	G	A	0.597416	-0.0320514	0.0156663	0.0407681	-0.0655	0.0083448	4.18699e-15	0.489334	0.247171	0.047733	0.790031	20	0.563318
ENSG00000197894	4	ADH5	99079890	rs28894371	4	99083469	A	G	0.026839	-0.0608134	0.0420476	0.148094	-0.3572	0.0191595	1.42501e-77	0.17025	0.118068	0.149312	0.0368881	20	0.770111
ENSG00000198099	4	ADH4	99140724	rs2602844	4	99099836	T	C	0.575547	-0.0186494	0.0155268	0.22971	0.1071	0.00815111	1.95998e-39	-0.174131	0.145579	0.231649	0.0757225	20	0.815949
ENSG00000172955	4	ADH6	99211088	rs28730617	4	99078444	A	G	0.028827	-0.060875	0.0420477	0.147684	-0.3611	0.0191883	5.29807e-79	0.168582	0.116787	0.148881	0.0416265	20	0.770111
ENSG00000187758	4	ADH1A	99283686	rs189407772	4	99225517	G	A	0.0139165	-0.0339294	0.108327	0.754117	-0.3742	0.0306283	2.50802e-34	0.0906718	0.289585	0.754197	0.77502	5	0.945529
ENSG00000196616	4	ADH1B	99313186	rs1229984	4	99318162	C	T	0.971173	-0.0798364	0.107709	0.458559	0.4338	0.0623743	3.53099e-12	-0.18404	0.249698	0.461093	0.742449	5	0.906851
ENSG00000248144	4	ADH1C	99344622	rs283415	4	99349450	T	C	0.575547	0.0109563	0.0154718	0.478852	0.1279	0.0081632	2.508e-55	0.085663	0.121091	0.479303	0.815753	20	0.906851
ENSG00000196344	4	ADH7	99423886	rs113954211	4	99430960	A	C	0.10835	0.043084	0.0224151	0.0545934	-0.4233	0.015258	2.12699e-169	-0.101781	0.0530802	0.0551744	0.38295	20	0.598158
ENSG00000070190	4	DAPP1	99843508	rs2282588	4	99817240	A	T	0.521869	0.00968616	0.0154924	0.531828	-0.0823	0.00816697	6.96999e-24	-0.117693	0.188605	0.532614	0.779338	20	0.91955
ENSG00000164031	4	DNAJB14	99921433	rs55797991	4	99850238	T	C	0.142147	0.000229189	0.0218869	0.991645	-0.0839	0.0120245	3.00701e-12	-0.00273169	0.260869	0.991645	0.237825	20	0.99825
ENSG00000109320	4	NFKB1	102559316	rs230539	4	102574375	A	G	0.659046	0.0405616	0.0161308	0.0119187	-0.0657	0.00830711	2.59699e-15	-0.617376	0.257633	0.0165596	0.173248	20	0.391639
ENSG00000109323	4	MANBA	102695882	rs223492	4	102753951	C	G	0.351889	-0.0438897	0.0159245	0.00584925	0.4445	0.00661	0	-0.0987395	0.0358557	0.00589078	0.298914	20	0.200404
ENSG00000164039	4	BDH2	103088731	rs2711897	4	103102410	T	C	0.407555	-0.037137	0.015643	0.0175946	0.201	0.00803789	5.18881e-138	-0.184761	0.0781758	0.0181078	0.0759477	20	0.391915
ENSG00000138777	4	PPA2	105421572	rs4699179	4	105474024	A	G	0.2167	-0.0158099	0.0187358	0.39876	0.1054	0.00907528	3.49999e-31	-0.149999	0.178228	0.400003	0.288727	20	0.888741
ENSG00000168743	4	NPNT	105949401	rs34712979	4	105897896	A	G	0.230616	-0.0274873	0.0179328	0.125327	-0.1964	0.00923272	2.05499e-100	0.139956	0.0915443	0.126306	0.117013	16	0.750618
ENSG00000138796	4	HADH	108012478	rs62311449	4	108029993	A	G	0.0656064	-0.0109191	0.0307491	0.722512	-0.1396	0.0161688	5.92802e-18	0.0782171	0.220452	0.722737	0.344474	20	0.945529
ENSG00000205403	4	CFI	109766579	rs13117504	4	109737700	G	C	0.459245	-0.0383033	0.0156189	0.0141919	0.1976	0.00833523	3.08188e-124	-0.193843	0.0794648	0.0147137	0.000391114	20	0.386345
ENSG00000138798	4	EGF	109963324	rs115294968	4	109886222	A	G	0.0119284	0.300007	0.233794	0.199417	-0.5066	0.0362595	2.32597e-44	-0.592197	0.463439	0.201308	0.0448321	10	0.786905
ENSG00000138792	4	ENPEP	110465509	rs11735606	4	110517862	G	C	0.322068	-0.0125623	0.0175954	0.475255	0.2938	0.00903	3.30471e-232	-0.042758	0.0599035	0.475362	0.529348	20	0.906851
ENSG00000145349	4	CAMK2D	113589990	rs6836139	4	113749800	C	T	0.44334	-0.000414707	0.0156455	0.978853	0.0439	0.00797027	3.62999e-08	-0.00944663	0.356394	0.978854	0.491563	12	0.994191
ENSG00000145384	4	FABP2	119319694	rs56082510	4	119366886	T	C	0.26839	-0.0218034	0.0171691	0.204113	-0.7888	0.006176	0	0.0276412	0.0217672	0.204135	0.888944	20	0.786905
ENSG00000138735	4	PDE5A	119561600	rs2389874	4	119633836	G	A	0.644135	-0.0117321	0.016206	0.469106	-0.1795	0.00834695	1.40203e-102	0.0653599	0.0903353	0.469357	0.502353	20	0.906851
ENSG00000164111	4	ANXA5	121682470	rs9995591	4	121694605	A	G	0.0705765	-0.00299897	0.0346904	0.931109	0.2632	0.0155671	3.96494e-64	-0.0113943	0.131804	0.93111	0.279873	20	0.992578
ENSG00000138685	4	FGF2	122862459	rs308403	4	122836593	T	C	0.307157	-0.0126236	0.0181708	0.487229	-0.5517	0.006596	0	0.0228813	0.0329372	0.487246	0.707587	20	0.906851
ENSG00000164161	4	HHIP	144695714	rs11727676	4	144737912	C	T	0.0765408	0.041992	0.0274946	0.12669	0.2352	0.013296	5.05403e-70	0.178537	0.117334	0.128104	0.913143	20	0.750618
ENSG00000170365	4	SMAD1	145520185	rs34180190	4	145455828	A	G	0.55666	-0.0262786	0.0156993	0.0941543	-0.05	0.00830779	1.761e-09	0.525572	0.325904	0.106818	0.63822	20	0.729344
ENSG00000164144	4	ARFIP1	152849200	rs4619875	4	152779978	T	C	0.410537	0.00292927	0.0154758	0.849873	0.2215	0.008385	8.92258e-154	0.0132247	0.06987	0.849877	0.440171	20	0.971024
ENSG00000137462	4	TLR2	153695165	rs112595928	4	153914154	A	G	0.0109344	0.0246841	0.0481997	0.608566	-0.2091	0.0329298	2.155e-10	-0.118049	0.231259	0.609726	0.959363	11	0.939425
ENSG00000171557	4	FGG	154608550	rs4220	4	154570607	A	G	0.199801	0.0165919	0.0204574	0.417338	0.1767	0.011391	2.86502e-54	0.0938987	0.115933	0.417975	0.0722735	20	0.894859
ENSG00000256043	4	CTSO	155937746	rs2334114	4	155935041	A	C	0.196819	0.0282339	0.0203823	0.165985	-0.1756	0.00956857	3.19597e-75	-0.160785	0.116403	0.167191	0.404884	20	0.783398
ENSG00000171497	4	PPID	158716262	rs17843929	4	158715961	T	C	0.245527	0.0226801	0.0180826	0.209752	0.2657	0.009163	7.16674e-185	0.0853598	0.0681201	0.210177	0.426751	20	0.786905
ENSG00000168843	4	FSTL5	161773950	rs77966069	4	161376338	C	G	0.0139165	-0.140248	0.0569166	0.0137363	0.3566	0.0575757	5.881e-10	-0.393292	0.171777	0.0220473	0.381099	5	0.437536
ENSG00000038295	4	TLL1	165988847	rs1903176	4	165742950	A	T	0.319085	0.0136007	0.016417	0.407414	-0.0586	0.00864356	1.205e-11	-0.232094	0.282237	0.410886	0.127748	11	0.892169
ENSG00000196104	4	SPOCK3	166984090	rs17599599	4	167040587	A	G	0.0168986	0.0219557	0.0570421	0.700309	0.9313	0.017419	0	0.0235753	0.0612516	0.700316	0.926212	11	0.945529
ENSG00000150630	4	VEGFC	176738230	rs41278571	4	176729712	T	C	0.0168986	0.0668349	0.0336684	0.0471346	0.404	0.0284901	1.21199e-45	0.165433	0.0841502	0.0493075	0.539581	20	0.565893
ENSG00000129187	4	DCTD	182903998	rs2603350	4	183030757	G	A	0.414513	0.0398661	0.0157619	0.0114301	0.0846	0.00846828	1.68199e-23	0.47123	0.192189	0.01421	0.681952	20	0.378861
ENSG00000164303	4	ENPP6	184154968	rs78293932	4	184217948	T	C	0.0218688	-0.0107856	0.0497398	0.828334	0.1724	0.0248149	3.72001e-12	-0.0625615	0.288654	0.828415	0.53054	20	0.971024
ENSG00000168310	4	IRF2	184430130	rs3775576	4	184449313	A	C	0.828032	0.00443073	0.027588	0.872406	-0.0656	0.0111387	3.877e-09	-0.0675416	0.420705	0.872453	0.753399	10	0.976719
ENSG00000164305	4	CASP3	184638879	rs870821	4	184666223	C	T	0.122266	0.0301013	0.0226982	0.184789	-0.2225	0.0125753	4.71698e-70	-0.135287	0.102301	0.18602	0.892041	20	0.78496
ENSG00000164342	4	TLR3	186078492	rs35103715	4	186087860	C	G	0.34493	0.00335919	0.0165886	0.839526	-0.621	0.006687	0	-0.00540932	0.0267128	0.839526	0.135939	20	0.971024
ENSG00000164344	4	KLKB1	186242454	rs2292423	4	186254568	A	T	0.406561	-0.0157289	0.0154764	0.309481	0.395	0.006579	0	-0.03982	0.0391864	0.309549	0.998023	20	0.83834
ENSG00000088926	4	F11	186277935	rs2289252	4	186286227	T	C	0.388668	0.00498382	0.0156841	0.750665	0.3333	0.006754	0	0.014953	0.047058	0.75067	0.340654	20	0.945529
ENSG00000249915	5	PDCD6	293298	rs34511054	5	264041	C	A	0.055666	-0.0942038	0.0413901	0.022846	-0.1843	0.0177104	2.321e-25	0.511144	0.229889	0.0261862	0.0565297	20	0.467842
ENSG00000112902	5	SEMA5A	9290554	rs56015217	5	9547721	T	C	0.0815109	-0.0125332	0.0355919	0.724735	1.415	0.009641	0	-0.00885739	0.0251534	0.724737	0.438186	20	0.945529
ENSG00000150753	5	CCT5	10258159	rs11557652	5	10256060	T	A	0.0258449	-0.0196404	0.0472696	0.677779	-0.1539	0.0227	1.204e-11	0.127618	0.307721	0.678347	0.275514	14	0.939425
ENSG00000164237	5	CMBL	10291888	rs3852166	5	10281437	C	T	0.77833	0.00845328	0.0177282	0.633486	-0.1675	0.00935358	1.02899e-71	-0.0504673	0.105878	0.633606	0.718122	20	0.939425
ENSG00000038382	5	TRIO	14337735	rs151900	5	14222070	T	C	0.587475	-0.0167188	0.0157522	0.288525	0.0439	0.00778306	1.696e-08	-0.380838	0.365117	0.296922	0.378223	20	0.83834
ENSG00000113387	5	SUB1	32567856	rs62368621	5	32629836	G	A	0.16501	-0.0168137	0.0189058	0.373821	0.0654	0.0119308	4.215e-08	-0.25709	0.292859	0.380018	0.937626	14	0.878096
ENSG00000082196	5	C1QTNF3	34030536	rs840390	5	34018518	A	G	0.131213	0.00216513	0.0212751	0.918941	-0.1854	0.0119734	4.42305e-54	-0.0116782	0.114755	0.918942	0.408977	20	0.989567
ENSG00000168685	5	IL7R	35866149	rs6451229	5	35866116	G	A	0.426441	-0.00847685	0.0158003	0.591613	0.0789	0.00831803	2.41399e-21	-0.107438	0.200577	0.592205	0.0450091	20	0.93536
ENSG00000164318	5	EGFLAM	38361944	rs113400125	5	38406149	T	C	0.0248509	-0.0718718	0.0557947	0.197695	0.6904	0.0264944	1.081e-149	-0.104102	0.0809137	0.198242	NA	NA	0.786905
ENSG00000113594	5	LIFR	38541511	rs16903989	5	38504201	T	A	0.335984	0.0126969	0.0166866	0.446713	0.1298	0.00856878	7.80988e-52	0.0978189	0.128718	0.447287	0.931561	17	0.906851
ENSG00000145623	5	OSMR	38895727	rs77326070	5	39039653	G	A	0.611332	0.0447416	0.0162544	0.00591289	0.1159	0.0084098	3.29198e-43	0.386036	0.143015	0.00694916	0.0216513	20	0.223017
ENSG00000113600	5	C9	39327732	rs62358178	5	39783951	G	T	0.0149105	0.0361164	0.0465439	0.437771	-0.4572	0.0357464	1.86201e-37	-0.0789948	0.101989	0.438611	0.815421	7	0.906851
ENSG00000112936	5	C7	40964854	rs74480769	5	40972109	G	A	0.05666	-0.0279779	0.0282566	0.322108	-1.2803	0.022097	0	0.0218526	0.0220735	0.322178	0.295906	20	0.83834
ENSG00000039537	5	C6	41201777	rs77444140	5	41171293	A	G	0.0129225	-0.0902177	0.100221	0.36802	-0.5174	0.0263616	9.09276e-86	0.174367	0.193905	0.368524	0.605234	9	0.872765
ENSG00000112964	5	GHR	42572658	rs4610468	5	42634119	C	T	0.307157	0.0120743	0.0176024	0.492745	-0.2092	0.00973901	2.36305e-102	-0.0577165	0.0841844	0.492967	0.0134402	20	0.9096
ENSG00000151882	5	CCL28	43394518	rs7703662	5	43420061	G	T	0.526839	0.0165745	0.0155712	0.287132	-0.0551	0.00821243	1.95499e-11	-0.300808	0.286133	0.293128	0.135982	18	0.83834
ENSG00000152684	5	PELO	52795980	rs1499280	5	52801055	A	C	0.926441	0.0708782	0.0304422	0.0198967	0.079	0.013818	1.083e-08	0.897192	0.416073	0.0310577	0.890226	3	0.506265
ENSG00000164171	5	ITGA2	53042060	rs181769	5	52981625	C	A	0.33002	-0.0306233	0.0166072	0.0651869	0.0928	0.00837133	1.476e-28	-0.329992	0.181416	0.0689139	0.542271	20	0.652611
ENSG00000164283	5	ESM1	55000269	rs4242051	5	54902947	C	T	0.740557	0.0129348	0.0181746	0.476654	0.1479	0.0094322	2.062e-55	0.0874564	0.123011	0.477106	0.974804	20	0.906851
ENSG00000113088	5	GZMK	55029413	rs10471928	5	55002903	C	T	0.56163	0.00921935	0.0155888	0.554247	0.1435	0.00814208	1.59801e-69	0.0642463	0.108694	0.55447	0.144465	20	0.927528
ENSG00000145649	5	GZMA	55106449	rs139268409	5	55030849	A	C	0.0119284	-0.399589	0.143316	0.00530078	-1.0049	0.0416167	8.12089e-129	0.397641	0.143565	0.00560969	0.502502	7	0.200404
ENSG00000134352	5	IL6ST	55965058	rs7730934	5	55970684	A	G	0.112326	-0.000473472	0.0238584	0.984167	0.3693	0.012608	1.35333e-188	-0.00128208	0.0646044	0.984167	0.610749	20	0.99543
ENSG00000049860	5	HEXB	74681335	rs13164140	5	74734513	A	G	0.249503	0.00138816	0.0170902	0.935262	0.2719	0.009084	7.60417e-197	0.00510541	0.062855	0.935263	0.29024	20	0.992578
ENSG00000145708	5	CRHBP	76967102	rs1700658	5	76915034	A	G	0.667992	0.00986145	0.0162727	0.544506	-0.5422	0.007084	0	-0.0181878	0.0300133	0.54452	0.117751	20	0.91955
ENSG00000113273	5	ARSB	78881648	rs11743362	5	78880898	A	G	0.467197	-0.00238365	0.01564	0.878866	-0.1293	0.00778182	5.36904e-62	0.018435	0.120964	0.878871	0.282905	20	0.979144
ENSG00000113296	5	THBS4	80037299	rs13167730	5	80074424	T	G	0.102386	0.0386036	0.026308	0.142276	0.3753	0.0152939	5.64513e-133	0.102861	0.0702238	0.142988	0.212992	20	0.770111
ENSG00000131730	5	CKMT2	81249859	rs142913020	5	81233359	A	G	0.0188867	0.0442149	0.0438594	0.313404	0.1574	0.0285225	3.42e-08	0.280908	0.283261	0.321347	0.0372161	8	0.83834
ENSG00000152422	5	XRCC4	83215642	rs7736592	5	83348245	A	G	0.139165	-0.0026783	0.0199159	0.893022	0.1538	0.0122315	2.93301e-36	-0.0174142	0.1295	0.893029	0.184911	20	0.985048
ENSG00000145681	5	HAPLN1	83679330	rs10039191	5	83723226	G	C	0.351889	-0.00464239	0.0168924	0.783455	0.1098	0.00852749	6.14301e-38	-0.0422804	0.153882	0.783502	0.888848	14	0.956128
ENSG00000164176	5	EDIL3	84162717	rs10434639	5	83914528	G	A	0.370775	0.018903	0.0166204	0.255397	-0.0639	0.0085613	8.405e-14	-0.295822	0.263103	0.260861	0.874933	20	0.835298
ENSG00000134480	5	CCNH	87365673	rs2230641	5	87399457	G	A	0.220676	-0.0126112	0.0178784	0.480569	-0.0963	0.00984773	1.387e-22	0.130957	0.186136	0.481707	0.237855	20	0.906851
ENSG00000153140	5	CETN3	90401012	rs4873	5	90407824	G	C	0.256461	-0.0258569	0.0196563	0.188358	-0.0794	0.00881659	2.142e-19	0.325654	0.250187	0.19304	0.529742	20	0.786905
ENSG00000113391	5	FAM172A	93864712	rs13165400	5	93755721	A	G	0.133201	0.0386931	0.0400442	0.333914	0.0968	0.0136534	1.343e-12	0.399722	0.417504	0.338361	0.604433	20	0.852296
ENSG00000164291	5	ARSK	95580102	rs17084933	5	95607076	C	T	0.0626243	0.0260848	0.035665	0.464544	-0.1949	0.0207068	4.84998e-21	-0.133837	0.183543	0.465888	0.161436	15	0.906851
ENSG00000175449	5	RFESD	95665775	rs78749432	5	95628870	A	G	0.0407555	-0.0611079	0.0500307	0.221932	-0.1607	0.0212825	4.32602e-14	0.380261	0.315377	0.22792	0.891249	5	0.813312
ENSG00000173221	5	GLRX	95787022	rs6556885	5	95825737	A	G	0.250497	-0.0272952	0.0200023	0.172378	-0.0845	0.00908037	1.33e-20	0.32302	0.239245	0.176963	0.260465	20	0.783398
ENSG00000175426	5	PCSK1	96412238	rs13169290	5	96393702	A	G	0.260437	0.011217	0.0170403	0.510367	-0.8815	0.006031	0	-0.0127249	0.0193312	0.510373	0.160608	20	0.914536
ENSG00000164307	5	ERAP1	96784455	rs30185	5	96789762	A	G	0.78827	0.00667196	0.0182908	0.715283	-1.1332	0.00458	0	-0.00588772	0.0161409	0.715282	0.177657	20	0.945529
ENSG00000164308	5	ERAP2	96897844	rs2910686	5	96916885	C	T	0.426441	-0.00848967	0.0155256	0.584503	1.0603	0.003316	0	-0.00800686	0.0146427	0.584505	0.0537499	20	0.93536
ENSG00000174136	5	RGMB	98783646	rs61048056	5	98439496	G	A	0.520875	-0.020388	0.0155376	0.189464	0.1424	0.00825146	9.81911e-67	-0.143174	0.109427	0.190739	0.620761	20	0.786905
ENSG00000145730	5	PAM	102891856	rs41300805	5	103025380	C	G	0.0974155	-0.050108	0.0242173	0.0385363	0.7017	0.007534	0	-0.0714094	0.0345208	0.0385847	0.809884	20	0.5505
ENSG00000112874	5	NUDT12	103555822	rs34672333	5	103543695	C	A	0.162028	0.00747284	0.0235056	0.750547	-0.509	0.0094	0	-0.0146814	0.0461808	0.750552	0.708373	20	0.945529
ENSG00000184349	5	EFNA5	107523916	rs975690	5	107596105	G	C	0.493042	-0.00676722	0.0156837	0.666119	-0.1249	0.00809686	1.099e-53	0.0541811	0.125619	0.666241	0.469781	20	0.939425
ENSG00000151422	5	FER	108972341	rs13178668	5	108771079	G	A	0.432406	0.00490254	0.0163999	0.764987	0.0762	0.00841586	1.374e-19	0.0643378	0.215339	0.765112	0.512459	20	0.949874
ENSG00000092421	5	SEMA6A	116509189	rs73781084	5	116442636	C	G	0.11829	-0.0352651	0.0259841	0.174724	0.1399	0.0127986	8.20101e-28	-0.252074	0.18716	0.178032	0.839091	20	0.783398
ENSG00000145779	5	TNFAIP8	119334190	rs1035376	5	119312555	A	G	0.89662	-0.0111222	0.0231951	0.631578	0.2207	0.0108365	3.32505e-92	-0.0503951	0.105127	0.631673	0.716628	20	0.939425
ENSG00000168938	5	PPIC	123029988	rs17388251	5	123024708	C	T	0.384692	0.0257945	0.016228	0.111946	-0.423	0.006313	0	-0.0609799	0.0383749	0.112047	0.718763	20	0.729344
ENSG00000066583	5	ISOC1	129104388	rs2526256	5	128919363	C	T	0.40159	-0.00914952	0.0166106	0.581755	0.1614	0.00821234	5.41282e-86	-0.0566885	0.102956	0.581902	0.450582	20	0.93536
ENSG00000169567	5	HINT1	131189926	rs112241559	5	131141405	A	C	0.233598	-0.00821793	0.0174262	0.637224	0.097	0.00973824	2.26398e-23	-0.0847209	0.179853	0.6376	0.300572	20	0.939425
ENSG00000131435	5	PDLIM4	132265575	rs2292260	5	132271243	A	G	0.10338	0.019755	0.0278244	0.477711	-0.2589	0.0150867	5.21709e-66	-0.0763036	0.107564	0.478088	0.0200963	20	0.906851
ENSG00000164406	5	LEAP2	132874245	rs12515756	5	132903188	C	T	0.145129	-0.0414252	0.0223563	0.0638881	0.4006	0.01087	2.54932e-297	-0.103408	0.0558775	0.0642247	0.563117	20	0.639664
ENSG00000053108	5	FSTL4	133404498	rs17683306	5	133316589	T	C	0.0954274	-0.00750851	0.0275707	0.785364	-0.0945	0.0140302	1.634e-11	0.0794551	0.291992	0.785534	0.278762	5	0.957335
ENSG00000113621	5	TXNDC15	134888003	rs3733897	5	134887903	G	A	0.149105	0.00400949	0.0193892	0.836174	0.4729	0.009435	0	0.00847852	0.041001	0.836175	0.773904	20	0.971024
ENSG00000132570	5	PCBD2	134956540	rs142544555	5	134484963	T	C	0.0109344	-0.0226029	0.0796894	0.776689	-0.2763	0.0400175	5.03899e-12	0.0818056	0.288659	0.776871	0.589901	7	0.954175
ENSG00000145839	5	IL9	135894044	rs13189174	5	136195233	A	G	0.326044	-0.0019926	0.0171244	0.907367	0.0856	0.00876645	1.599e-22	-0.023278	0.200066	0.907374	0.102239	20	0.988679
ENSG00000145826	5	LECT2	135938631	rs62623707	5	135952943	G	A	0.0437376	-0.015885	0.0382216	0.677699	-1.39	0.012336	0	0.0114281	0.0274977	0.677703	0.517928	20	0.939425
ENSG00000120708	5	TGFBI	136046403	rs916951	5	136048754	G	A	0.513917	0.0114706	0.0155103	0.459575	-0.4645	0.00651	0	-0.0246945	0.0333932	0.459599	0.858851	20	0.906851
ENSG00000146006	5	LRRTM2	138872144	rs10068786	5	138941255	T	C	0.261431	-0.024157	0.0166972	0.147962	0.0853	0.0091366	9.99703e-21	-0.2832	0.198083	0.152802	0.956051	20	0.776556
ENSG00000170476	5	MZB1	139388774	rs189387183	5	139337592	A	G	0.0407555	-0.00036566	0.0420768	0.993066	0.3074	0.0194731	3.89101e-56	-0.00118953	0.13688	0.993066	0.580178	9	0.99825
ENSG00000113070	5	HBEGF	140339723	rs269767	5	140157337	G	A	0.474155	-0.0142056	0.0155831	0.361979	-0.0502	0.00841592	2.448e-09	0.28298	0.314025	0.367514	0.153535	20	0.872468
ENSG00000213523	5	SRA1	140547508	rs2563253	5	140582582	G	A	0.517893	-0.0161383	0.016008	0.313387	-0.1156	0.00811838	5.22498e-46	0.139605	0.138824	0.314597	0.708423	20	0.83834
ENSG00000170458	5	CD14	140632714	rs3138074	5	140636347	T	A	0.253479	-0.0109492	0.0171393	0.522932	-0.2387	0.008824	3.69492e-161	0.0458701	0.0718227	0.523046	0.581608	20	0.91955
ENSG00000113552	5	GNPDA1	142002395	rs12189346	5	142015575	G	A	0.163022	0.00729449	0.0198289	0.71297	0.1731	0.0104316	7.72302e-62	0.0421403	0.11458	0.713036	0.777211	20	0.945529
ENSG00000164266	5	SPINK1	147828122	rs7725017	5	147838260	A	C	0.619284	0.049932	0.0170047	0.00332078	-0.1133	0.00800716	1.87199e-45	-0.440706	0.153283	0.00403887	0.973566	20	0.174984
ENSG00000133710	5	SPINK5	148081532	rs1422994	5	148124193	A	G	0.592445	-0.0109558	0.0160689	0.495365	0.1249	0.00867093	4.85102e-47	-0.0877166	0.128798	0.495847	0.591955	20	0.910278
ENSG00000178172	5	SPINK6	148208966	rs12186491	5	148213934	A	C	0.918489	-0.0185634	0.0252153	0.461611	0.9662	0.012814	0	-0.0192128	0.0260986	0.461633	0.991862	17	0.906851
ENSG00000145879	5	SPINK7	148314170	rs9784645	5	148337418	T	G	0.253479	0.0162017	0.0173286	0.349803	0.1322	0.00945907	2.18398e-44	0.122554	0.131372	0.35088	0.4317	20	0.856444
ENSG00000173210	5	ABLIM3	149201012	rs114464628	5	149154161	A	G	0.028827	-0.0556386	0.0533436	0.296937	-0.2726	0.019185	8.05203e-46	0.204103	0.196211	0.298236	0.984658	16	0.83834
ENSG00000127743	5	IL17B	149387763	rs6887452	5	149404204	G	T	0.324056	-0.0182237	0.0177479	0.30451	0.0717	0.00929959	1.258e-14	-0.254166	0.249716	0.308762	0.594001	11	0.83834
ENSG00000182578	5	CSF1R	150083332	rs2237084	5	150085928	G	T	0.269384	0.00146943	0.0183801	0.93628	0.1262	0.00968297	7.92192e-39	0.0116437	0.145645	0.936281	0.0838401	20	0.992578
ENSG00000113721	5	PDGFRB	150134856	rs2304058	5	150128981	G	C	0.565606	0.026977	0.0158818	0.0893943	1.182	0.004537	0	0.0228232	0.0134367	0.0893993	0.671806	20	0.707438
ENSG00000070614	5	NDST1	150522014	rs6863373	5	150530369	T	C	0.402584	-0.0241021	0.0155534	0.12123	0.1343	0.00835669	4.07804e-58	-0.179465	0.116348	0.122957	0.697509	20	0.745272
ENSG00000196743	5	GM2A	151241295	rs72794132	5	151239432	T	C	0.151093	-0.00866262	0.02237	0.698577	0.3212	0.011098	3.5229e-184	-0.0269696	0.0696513	0.698602	0.573554	20	0.945529
ENSG00000113140	5	SPARC	151674036	rs145436966	5	152426450	G	A	0.0178926	0.0287079	0.124731	0.817968	-0.1901	0.0344797	3.52e-08	-0.151015	0.656705	0.818124	0.56693	3	0.969653
ENSG00000177556	5	ATOX1	151757424	rs2964613	5	151817855	T	C	0.422465	-0.0110635	0.0157545	0.482527	-0.0679	0.00824991	1.866e-16	0.162938	0.232868	0.484114	0.508191	20	0.906851
ENSG00000145907	5	G3BP1	151791978	rs2964576	5	151771041	G	T	0.263419	-0.0174391	0.016769	0.298356	-0.0691	0.00885589	6.05899e-15	0.252375	0.244823	0.302613	0.0299234	20	0.83834
ENSG00000145850	5	TIMD4	156941259	rs4704826	5	156965071	A	C	0.647117	-0.0171942	0.0164419	0.295675	-0.2416	0.008727	1.0821e-168	0.071168	0.0681028	0.296019	0.438129	20	0.83834
ENSG00000113249	5	HAVCR1	157048069	rs13173581	5	157042797	T	C	0.296223	-0.0233908	0.0175902	0.183596	-0.3722	0.007317	0	0.0628447	0.0472762	0.183746	0.36611	20	0.783398
ENSG00000113272	5	THG1L	157736434	rs2270812	5	157737954	C	T	0.647117	-0.00816343	0.0163315	0.617175	0.3708	0.007154	0	-0.0220157	0.044046	0.617192	0.0583566	20	0.939425
ENSG00000113282	5	CLINT1	157822444	rs62389053	5	157863943	T	C	0.11829	-0.00476565	0.0236367	0.840214	-0.076	0.0113368	2.03e-11	0.0627059	0.31115	0.840284	0.19123	10	0.971024
ENSG00000164332	5	UBLCP1	159274663	rs13158921	5	159222864	T	C	0.0159046	-0.0358323	0.0624484	0.566109	-0.5045	0.0237637	5.06508e-100	0.0710254	0.123828	0.566251	0.369963	10	0.93036
ENSG00000113302	5	IL12B	159322822	rs4244437	5	159346109	A	G	0.694831	0.0145764	0.0178614	0.414451	0.409	0.006907	0	0.0356391	0.0436751	0.414496	0.739221	20	0.893436
ENSG00000145920	5	CPLX2	175840166	rs13357175	5	175917349	C	A	0.259443	0.0077782	0.0175777	0.658124	0.0622	0.00979537	2.154e-10	0.125051	0.283285	0.658899	0.404274	11	0.939425
ENSG00000027847	5	B4GALT7	177605231	rs187579051	5	177926174	T	C	0.0238569	0.0626385	0.0775269	0.419115	-0.6668	0.0277371	1.06199e-127	-0.093939	0.116333	0.419377	0.858572	16	0.89505
ENSG00000197451	5	HNRNPAB	178207848	rs1059367	5	178209198	T	C	0.0795229	0.0397715	0.0239068	0.09619	-0.1255	0.0149335	4.31802e-17	-0.316904	0.194189	0.102693	0.481422	15	0.729344
ENSG00000161013	5	MGAT4B	179802274	rs112938505	5	179806172	A	G	0.0129225	-0.152771	0.153504	0.319627	-1.2323	0.025838	0	0.123972	0.124594	0.319732	0.41864	20	0.83834
ENSG00000050748	5	MAPK9	180262621	rs3763131	5	180307312	C	T	0.214712	-0.0181247	0.0195761	0.354522	0.1846	0.0100282	1.131e-75	-0.0981836	0.10618	0.355127	0.993411	20	0.862655
ENSG00000161055	5	SCGB3A1	180590802	rs307803	5	180592395	C	T	0.373757	-0.00168731	0.0163291	0.9177	0.1204	0.00831698	1.70803e-47	-0.0140142	0.135627	0.917702	0.309246	20	0.989401
ENSG00000037280	5	FLT4	180625565	rs34221241	5	180630293	C	T	0.124254	-0.0107899	0.0234199	0.645003	-0.1872	0.0116424	3.56999e-58	0.0576384	0.125158	0.645139	0.94264	20	0.939425
ENSG00000131446	5	MGAT1	180800216	rs634501	5	180791668	G	A	0.745527	0.00154039	0.0195979	0.937351	0.0628	0.0089874	2.797e-12	0.0245285	0.312088	0.937355	NA	NA	0.992578
ENSG00000113303	5	BTNL8	180924992	rs249357	5	180916749	T	C	0.521869	-0.0489207	0.0156002	0.00171329	0.1489	0.00796243	4.92007e-78	-0.328547	0.106233	0.00198332	0.555084	20	0.11457
ENSG00000165810	5	BTNL9	181050873	rs147577717	5	181010583	T	C	0.0159046	-0.186221	0.235085	0.428275	-0.2743	0.0475272	7.85999e-09	0.678895	0.865071	0.432579	0.779881	3	0.903316
ENSG00000112699	6	GMDS	1934706	rs9392325	6	1718742	G	A	0.748509	0.0664195	0.0204451	0.00115939	-0.0606	0.00977011	5.55399e-10	-1.09603	0.380852	0.00400412	0.287	8	0.174984
ENSG00000021355	6	SERPINB1	2837146	rs2293772	6	2835597	G	A	0.593439	0.000731791	0.0156405	0.962682	0.0792	0.00822806	6.23397e-22	0.00923979	0.197483	0.962682	0.847519	20	0.99361
ENSG00000124588	6	NQO2	3003871	rs2070998	6	2999467	G	C	0.276342	0.0172752	0.0173814	0.320276	-0.7476	0.0059	0	-0.0231075	0.0232503	0.320291	0.37541	20	0.83834
ENSG00000137274	6	BPHL	3135976	rs9503407	6	3143886	C	T	0.0487078	0.0541332	0.0293065	0.0647262	0.2067	0.0152156	4.93402e-42	0.261893	0.143087	0.0672054	0.631132	12	0.651957
ENSG00000198721	6	ECI2	4125645	rs659305	6	4125421	G	A	0.332008	0.0099111	0.0178941	0.579664	-0.4303	0.007282	0	-0.023033	0.041587	0.579681	0.237106	20	0.93536
ENSG00000239264	6	TXNDC5	7896152	rs190713039	6	7425895	T	C	0.0119284	-0.0271379	0.063452	0.668875	1.4683	0.0587955	1.201e-137	-0.0184825	0.0432209	0.668921	0.950747	5	0.939425
ENSG00000137198	6	GMPR	16267068	rs1042391	6	16290530	A	T	0.398608	0.0045055	0.0154136	0.770052	1.1572	0.004065	0	0.00389345	0.0133197	0.770052	0.706195	20	0.951176
ENSG00000112304	6	ACOT13	24686050	rs17243374	6	24653338	A	G	0.0109344	0.0128547	0.112801	0.90927	0.3022	0.0431337	2.45e-12	0.0425371	0.373315	0.909282	0.276586	4	0.988679
ENSG00000079689	6	SCGN	25676992	rs2064125	6	25669077	C	G	0.289264	-0.00459787	0.0185931	0.804685	-0.0755	0.00873873	5.636e-18	0.0608989	0.246367	0.804763	0.479434	20	0.967838
ENSG00000026950	6	BTN3A1	26408722	rs149123117	6	26670390	G	A	0.0864811	0.0142908	0.0323725	0.658889	-0.0751	0.0133511	1.855e-08	-0.19029	0.432384	0.659868	0.330185	20	0.939425
ENSG00000111801	6	BTN3A3	26446944	rs9393711	6	26370431	T	C	0.112326	0.0283873	0.0271891	0.296454	-1.1495	0.008823	0	-0.0246953	0.0236537	0.296469	0.302272	20	0.83834
ENSG00000137331	6	IER3	30743874	rs41308311	6	31630898	A	G	0.0168986	-0.392435	0.0668961	4.45533e-09	0.1873	0.0205973	9.59499e-20	-2.09522	0.425032	8.24142e-07	0.00158785	16	0.000102017
ENSG00000196260	6	SFTA2	30943494	rs547154	6	31943161	T	G	0.0884692	-0.413374	0.0339809	4.77969e-34	0.1103	0.0136837	7.58803e-16	-3.74772	0.557746	1.8246e-11	0.0313108	20	3.95254e-09
ENSG00000204520	6	MICA	31407550	rs2256183	6	31412752	G	A	0.60835	-0.0295865	0.0156939	0.0593991	-1.0417	0.004066	0	0.0284021	0.0150661	0.0594066	6.28799e-06	20	0.609182
ENSG00000204516	6	MICB	31503002	rs3134900	6	31506180	G	C	0.0894632	0.0798845	0.0259997	0.00212266	-1.0246	0.009968	0	-0.0779665	0.0253868	0.0021324	0.0194897	20	0.119208
ENSG00000226979	6	LTA	31573189	rs147906938	6	31930134	A	T	0.0308151	-0.3267	0.0513941	2.06049e-10	0.1121	0.0202594	3.144e-08	-2.91436	0.698289	2.99853e-05	0.0263471	20	0.00346431
ENSG00000204475	6	NCR3	31590950	rs6922431	6	31497253	C	T	0.0626243	-0.00124489	0.0355082	0.972033	-0.2619	0.0152124	2.00798e-66	0.0047533	0.13558	0.972033	0.14195	20	0.99361
ENSG00000204472	6	AIF1	31616119	rs2261033	6	31635814	G	A	0.512922	0.00650202	0.0157296	0.679341	-0.1252	0.00800554	3.93802e-55	-0.0519331	0.12568	0.679447	2.10366e-11	20	0.939425
ENSG00000204444	6	APOM	31655313	rs805295	6	31707520	T	C	0.0357853	0.128528	0.0991969	0.195085	-0.4845	0.0209797	5.35609e-118	-0.26528	0.205063	0.195786	0.749856	20	0.786905
ENSG00000244355	6	LY6G6D	31716634	rs557011	6	32619236	T	C	0.332008	-0.0181623	0.0162128	0.26261	0.0462	0.00808089	1.083e-08	-0.393123	0.3576	0.27162	2.18154e-05	20	0.836409
ENSG00000204394	6	VARS1	31786635	rs550671	6	31976816	T	C	0.141153	-0.342765	0.0309431	1.61771e-28	0.1677	0.0115222	5.47004e-48	-2.04392	0.231877	1.20037e-18	0.00248918	20	2.97176e-16
ENSG00000204390	6	HSPA1L	31812451	rs550671	6	31976816	T	C	0.141153	-0.342765	0.0309431	1.61771e-28	0.1855	0.0116051	1.64199e-57	-1.84779	0.20295	8.65315e-20	0.00621215	20	2.49932e-17
ENSG00000204389	6	HSPA1A	31816744	rs6929057	6	32629228	C	A	0.276342	-0.0701157	0.016536	2.23326e-05	0.0991	0.00871589	5.89597e-30	-0.707525	0.178087	7.09995e-05	7.99195e-05	20	0.00723777
ENSG00000204388	6	HSPA1B	31828996	rs28414666	6	32658674	A	G	0.234592	-0.0789723	0.0167407	2.38891e-06	0.0607	0.00870051	3.024e-12	-1.30103	0.332924	9.31126e-05	3.47205e-06	20	0.00849285
ENSG00000204386	6	NEU1	31860282	rs191061674	6	31594953	T	A	0.0109344	0.101134	0.0545871	0.0639234	-0.2969	0.0471565	3.053e-10	-0.340633	0.191652	0.07551	NA	NA	0.672688
ENSG00000166278	6	C2	31921729	rs115032094	6	31372224	G	A	0.0109344	-0.137049	0.0670261	0.0408827	-1.6122	0.023393	0	0.0850074	0.0415926	0.0409722	0.0044591	20	0.554673
ENSG00000243649	6	CFB	31948868	rs547154	6	31943161	T	G	0.0884692	-0.413374	0.0339809	4.77969e-34	0.5588	0.011423	0	-0.739753	0.0626625	3.66261e-32	2.28343e-05	20	1.26946e-29
ENSG00000168477	6	TNXB	32078244	rs116298992	6	32100718	T	C	0.0198807	-0.386313	0.062774	7.55405e-10	-1.6559	0.014791	0	0.233295	0.0379665	8.00885e-10	2.0068e-05	20	1.54215e-07
ENSG00000213676	6	ATF6B	32121758	rs9267803	6	32133985	T	C	0.28827	0.0678426	0.0160196	2.28591e-05	0.2088	0.00980723	1.39299e-100	0.324917	0.0782253	3.27287e-05	2.90647e-11	20	0.00354492
ENSG00000204305	6	AGER	32182645	rs2070600	6	32183666	T	C	0.0516899	0.101687	0.031039	0.00105254	-0.744	0.02023	4.29563e-296	-0.136676	0.0418843	0.00110169	0.289736	20	0.0795508
ENSG00000237541	6	HLA-DQA2	32744294	rs9271642	6	32624442	G	A	0.585487	-0.0108771	0.0156702	0.487605	0.2424	0.007974	5.6976e-203	-0.0448725	0.0646629	0.487716	2.20078e-08	20	0.906851
ENSG00000240065	6	PSMB9	32851994	rs453821	6	31967534	T	C	0.140159	-0.347599	0.0310488	4.3013e-29	0.0651	0.0114112	1.164e-08	-5.33946	1.05046	3.71524e-07	0.00136569	20	5.36542e-05
ENSG00000204256	6	BRD2	32975050	rs147168394	6	32466356	A	G	0.0109344	-0.278104	0.0676237	3.91354e-05	0.135	0.0217269	5.18199e-10	-2.06003	0.600697	0.000604919	0.0152806	20	0.0455793
ENSG00000204248	6	COL11A2	33177590	rs2855434	6	33171885	G	A	0.718688	0.00567074	0.0168721	0.736794	0.2362	0.008528	7.58805e-169	0.0240082	0.0714367	0.736813	0.0779405	20	0.945529
ENSG00000231925	6	TAPBP	33306989	rs144706539	6	33304176	A	G	0.0218688	-0.228184	0.154179	0.138875	1.9494	0.032334	0	-0.117053	0.0791143	0.138994	0.0987748	20	0.767122
ENSG00000096395	6	MLN	33799338	rs9394169	6	33811187	G	A	0.545726	0.00557718	0.0159767	0.727028	-0.445	0.005734	0	-0.012533	0.0359031	0.72703	0.371953	20	0.945529
ENSG00000146197	6	SCUBE3	35233518	rs3800403	6	35170473	G	A	0.83996	-0.00621989	0.0233575	0.790014	0.2734	0.0116338	4.04e-122	-0.0227501	0.0854389	0.790028	0.100196	20	0.958661
ENSG00000023892	6	DEF6	35309794	rs73407613	6	35187456	T	C	0.028827	0.0672164	0.0578219	0.245043	-0.5124	0.0269783	1.94705e-80	-0.13118	0.113056	0.245926	0.998651	20	0.823169
ENSG00000137392	6	CLPS	35796163	rs9380535	6	35783834	C	T	0.601392	0.00136049	0.0157298	0.931076	0.3681	0.006684	0	0.00369598	0.0427325	0.931076	0.0597846	20	0.992578
ENSG00000156711	6	MAPK13	36136166	rs10447396	6	36145821	A	G	0.307157	-0.0255291	0.0187047	0.1723	0.1156	0.00924456	7.04097e-36	-0.22084	0.162766	0.174847	0.218502	20	0.783398
ENSG00000137168	6	PPIL1	36864815	rs12194408	6	36871822	G	C	0.027833	-0.0479135	0.0536134	0.371491	-1.3205	0.016071	0	0.0362844	0.0406032	0.371519	0.627347	13	0.872765
ENSG00000112139	6	MDGA1	37664992	rs9349050	6	37695848	C	T	0.498012	0.0177452	0.0156935	0.258164	-1.0586	0.004414	0	-0.0167629	0.0148249	0.258172	0.123196	20	0.835298
ENSG00000124767	6	GLO1	38689535	rs9462450	6	38697164	C	T	0.130219	0.0115266	0.0268101	0.667243	-0.1615	0.0144885	7.42194e-29	-0.0713721	0.16613	0.667475	0.49066	20	0.939425
ENSG00000095970	6	TREM2	41160846	rs143332484	6	41161469	T	C	0.0109344	-0.0440111	0.0868346	0.612269	-1.4387	0.041988	2.64826e-257	0.0305909	0.0603629	0.612307	NA	NA	0.939425
ENSG00000112195	6	TREML2	41195449	rs13207171	6	41198081	T	C	0.117296	-0.0604435	0.0270375	0.0253817	0.7609	0.00861	0	-0.0794368	0.0355449	0.0254286	0.947329	20	0.459797
ENSG00000124731	6	TREM1	41277304	rs4424081	6	41308053	G	A	0.730616	-0.0282002	0.0173923	0.104929	-0.3225	0.008907	4.64308e-287	0.0874425	0.0539837	0.105276	0.7766	20	0.729344
ENSG00000137161	6	CNPY3	42934387	rs9471969	6	42938646	T	G	0.274354	-0.0291913	0.0200632	0.145677	-0.1406	0.00905207	2.09503e-54	0.207619	0.143322	0.147442	0.306799	20	0.770111
ENSG00000124713	6	GNMT	42962317	rs6940814	6	42957194	G	A	0.589463	-0.0128921	0.0155583	0.407316	-0.2195	0.0081	1.01818e-161	0.0587339	0.0709138	0.407532	0.0927105	20	0.892169
ENSG00000112655	6	PTK7	43119013	rs3828755	6	43147482	G	A	0.488072	-0.0316843	0.0156175	0.0424815	0.0837	0.00815614	1.043e-24	-0.378546	0.1902	0.0465634	0.050865	20	0.563318
ENSG00000112667	6	DNPH1	43227555	rs144767533	6	43218400	C	T	0.0805169	-0.0012328	0.0265127	0.962913	-0.1574	0.0137766	3.12902e-30	0.00783227	0.168443	0.962913	0.37935	20	0.99361
ENSG00000171462	6	DLK2	43453492	rs2125739	6	43445127	C	T	0.23161	0.0156856	0.0201292	0.435836	-0.1848	0.00944545	3.07601e-85	-0.0848788	0.109011	0.436198	0.478095	20	0.904225
ENSG00000112715	6	VEGFA	43778336	rs6921438	6	43957870	A	G	0.467197	-0.0156337	0.0154939	0.312964	-0.5877	0.006326	0	0.0266015	0.0263652	0.312992	0.0303707	20	0.83834
ENSG00000112782	6	CLIC5	45980588	rs35822882	6	45949262	T	G	0.0228628	-0.0121332	0.0847455	0.886154	-1.1262	0.022309	0	0.0107736	0.0752494	0.886155	0.477831	3	0.982537
ENSG00000112796	6	ENPP5	46165082	rs1047153	6	46161008	T	C	0.670974	-0.017474	0.0171693	0.308798	-0.7227	0.005399	0	0.0241788	0.0237578	0.308812	0.475432	20	0.83834
ENSG00000146070	6	PLA2G7	46719947	rs115054514	6	46974036	T	A	0.0119284	-0.080421	0.0848432	0.343191	-0.3931	0.0351131	4.30202e-29	0.204582	0.216603	0.344915	0.595477	3	0.854638
ENSG00000069122	6	ADGRF5	46903732	rs665551	6	46868669	C	G	0.922465	0.0109327	0.0338166	0.746471	1.4914	0.015163	0	0.00733049	0.0226745	0.746474	0.527633	20	0.945529
ENSG00000146072	6	TNFRSF21	47270718	rs6458555	6	47309833	A	G	0.309145	-0.00106091	0.0175942	0.951917	0.1141	0.00859508	3.23102e-40	-0.00929807	0.154201	0.951918	0.919269	18	0.99361
ENSG00000124490	6	CRISP2	49702974	rs555247	6	49742392	A	G	0.446322	-0.000972921	0.0154913	0.949922	0.5647	0.005119	0	-0.0017229	0.0274328	0.949922	0.835486	20	0.99361
ENSG00000243955	6	GSTA1	52797616	rs2608629	6	52760996	A	G	0.645129	-0.00276096	0.0159189	0.862307	0.3691	0.007073	0	-0.00748025	0.0431292	0.862307	0.439844	20	0.974013
ENSG00000187871	6	GFRAL	55364981	rs72988065	6	55619783	G	A	0.154076	0.022524	0.019282	0.242752	0.1684	0.0102493	1.15798e-60	0.133753	0.11479	0.24394	0.805668	16	0.821865
ENSG00000112280	6	COL9A1	70259562	rs3806095	6	70278273	A	G	0.286282	0.00235102	0.0175646	0.893521	-0.0729	0.00866983	4.154e-17	-0.0322499	0.240972	0.893535	0.777641	20	0.985048
ENSG00000112305	6	SMAP1	70764894	rs2842061	6	70634174	A	G	0.315109	0.000510791	0.0165108	0.97532	-0.3223	0.009275	1.41886e-264	-0.00158483	0.0512281	0.97532	0.419416	20	0.994191
ENSG00000156535	6	CD109	73762050	rs4708089	6	73804430	G	A	0.461233	-0.0120178	0.0156744	0.44325	0.5242	0.005756	0	-0.022926	0.0299026	0.443267	0.654702	20	0.906851
ENSG00000198478	6	SH3BGRL2	79667492	rs2812679	6	79616293	T	C	0.55666	-0.000397111	0.0155255	0.979594	0.1019	0.00827781	8.00007e-35	-0.00389707	0.15236	0.979594	0.404526	20	0.994191
ENSG00000135318	6	NT5E	85472688	rs643591	6	85393838	G	A	0.120278	0.0195649	0.0256989	0.446472	-0.532	0.010138	0	-0.0367761	0.0483113	0.446518	0.37536	6	0.906851
ENSG00000172469	6	MANEA	95593478	rs35387650	6	95578512	C	A	0.0755467	-0.0108246	0.0323975	0.73829	-1.5202	0.007255	0	0.00712051	0.0213114	0.738291	0.174584	20	0.945529
ENSG00000085377	6	PREP	105363640	rs12192369	6	105329503	G	A	0.141153	-0.0170368	0.0205317	0.406662	-0.2123	0.0114463	8.55788e-77	0.0802487	0.0968075	0.407132	0.897968	20	0.892169
ENSG00000130347	6	RTN4IP1	106600134	rs9373885	6	106635743	T	C	0.218688	0.00504814	0.0178547	0.777381	-0.0721	0.00887102	4.379e-16	-0.0700158	0.247788	0.777511	0.828144	20	0.954175
ENSG00000118689	6	FOXO3	108622304	rs3813498	6	108622962	T	C	0.77833	0.0131329	0.0185828	0.479737	-0.0634	0.0103729	9.83501e-10	-0.207144	0.295057	0.48265	0.104721	20	0.906851
ENSG00000053328	6	METTL24	110301144	rs4484552	6	109934917	A	C	0.0139165	-0.011332	0.038469	0.76832	-0.433	0.0319808	9.15907e-42	0.0261709	0.088864	0.768372	0.656553	7	0.949874
ENSG00000123500	6	COL10A1	116138828	rs9488842	6	116123005	C	A	0.270378	-0.0972291	0.0191569	3.86652e-07	-0.2512	0.008777	3.76089e-180	0.387059	0.0774514	5.80973e-07	0.232904	20	7.74482e-05
ENSG00000111875	6	ASF1A	118901662	rs150141688	6	118856872	A	T	0.195825	0.0111424	0.0179716	0.535257	0.1314	0.0106966	1.10099e-34	0.0847976	0.136944	0.535776	0.220272	20	0.91955
ENSG00000172594	6	SMPDL3A	122799384	rs28385609	6	122801319	T	C	0.137177	0.00563863	0.0202074	0.780216	-0.3023	0.010746	4.04754e-174	-0.0186524	0.0668488	0.780226	0.731594	15	0.954896
ENSG00000146374	6	RSPO3	127159076	rs9285458	6	127142500	A	G	0.481113	0.0074126	0.0154707	0.63184	0.2125	0.007975	2.00361e-156	0.0348828	0.0728151	0.631896	0.234409	20	0.939425
ENSG00000118520	6	ARG1	131527582	rs2781668	6	131576138	T	C	0.16998	0.00359096	0.018371	0.845026	-0.1115	0.00994865	3.74398e-29	-0.0322059	0.164787	0.845049	0.401915	20	0.971024
ENSG00000079950	6	STX7	132479532	rs3813356	6	132513379	T	C	0.486083	-0.018134	0.0155327	0.243018	-0.1171	0.0082409	7.98692e-46	0.154859	0.133092	0.244606	0.34105	20	0.821865
ENSG00000112303	6	VNN2	132753664	rs9493425	6	132753506	G	A	0.33996	-0.0169185	0.0162534	0.297913	-0.6992	0.006017	0	0.0241969	0.0232466	0.297932	0.376508	20	0.83834
ENSG00000016402	6	IL20RA	137022576	rs1167852	6	137017711	T	A	0.706759	0.000360685	0.0185849	0.984516	-0.0622	0.00904097	5.99402e-12	-0.00579879	0.298794	0.984516	0.777898	15	0.99543
ENSG00000164485	6	IL22RA2	137158734	rs3778290	6	136180634	C	T	0.0109344	-0.0483788	0.0435101	0.266182	-1.0405	0.0682375	1.692e-52	0.0464957	0.0419276	0.26745	0.952223	6	0.835298
ENSG00000027697	6	IFNGR1	137208466	rs9376267	6	137209894	T	C	0.255467	0.00197284	0.0184087	0.914655	-0.0719	0.0093053	1.10299e-14	-0.0274387	0.256057	0.914663	0.821555	7	0.989379
ENSG00000118503	6	TNFAIP3	137875264	rs5029939	6	137874586	G	C	0.0238569	0.0747478	0.0576782	0.194994	0.3992	0.025471	2.32501e-55	0.187244	0.144978	0.196517	0.288507	19	0.786905
ENSG00000009844	6	VTA1	142185924	rs225657	6	142166588	A	C	0.441352	-0.0119989	0.0156859	0.444304	-0.0496	0.00805051	7.224e-10	0.241913	0.318676	0.447781	0.296912	20	0.906851
ENSG00000111962	6	UST	148912010	rs6920109	6	148745332	C	T	0.740557	-0.0125259	0.0171354	0.464782	-0.1405	0.00966918	7.74205e-48	0.0891523	0.122114	0.465346	0.443338	20	0.906851
ENSG00000120256	6	LRP11	149841558	rs9479810	6	149751359	T	C	0.367793	0.0189994	0.015943	0.233376	0.5754	0.006263	0	0.0330195	0.02771	0.233415	0.63412	20	0.816169
ENSG00000112031	6	MTRF1L	152995036	rs2038332	6	152999591	G	A	0.166998	-0.0197519	0.0192407	0.304624	-0.1934	0.00961821	6.32094e-90	0.10213	0.0996161	0.305253	0.667923	20	0.83834
ENSG00000120437	6	ACAT2	159770578	rs25683	6	159775311	G	A	0.545726	0.0176386	0.0157369	0.262356	-0.2664	0.008124	7.72515e-236	-0.066211	0.0591069	0.262633	0.55637	20	0.835298
ENSG00000197081	6	IGF2R	160041294	rs3777399	6	160092761	A	G	0.157058	0.0178682	0.0239512	0.455653	0.5865	0.010551	0	0.0304658	0.0408412	0.455693	0.0256278	20	0.906851
ENSG00000122194	6	PLG	160728146	rs11751347	6	160671406	T	C	0.0725646	0.0126366	0.027648	0.647632	-0.3754	0.0153458	3.67795e-132	-0.0336617	0.0736623	0.64769	0.0509377	20	0.939425
ENSG00000026297	6	RNASET2	166939652	rs35614625	6	166928285	T	C	0.0795229	-0.0501684	0.0332349	0.131168	-0.605	0.012604	0	0.082923	0.0549609	0.131359	0.515156	20	0.751305
ENSG00000112562	6	SMOC2	168557298	rs56296467	6	168463127	C	T	0.252485	-0.0168014	0.0167206	0.314979	-0.3125	0.009359	1.89482e-244	0.0537645	0.0535301	0.315197	0.40079	20	0.83834
ENSG00000186340	6	THBS2	169234915	rs73041853	6	169203903	A	G	0.0964215	-0.00885857	0.0227378	0.696835	0.1138	0.011333	1.002e-23	-0.0778433	0.199955	0.697052	0.734897	20	0.945529
ENSG00000198719	6	DLL1	170294386	rs9356631	6	170278382	G	A	0.446322	-0.00512682	0.0155765	0.742051	0.0983	0.00837365	8.02396e-32	-0.0521548	0.158521	0.742149	0.412633	20	0.945529
ENSG00000008018	6	PSMB1	170544214	rs12717	6	170553212	C	G	0.408549	0.01514	0.0155614	0.330596	-0.3119	0.006959	0	-0.0485412	0.049904	0.330707	0.889204	20	0.84546
ENSG00000197461	7	PDGFA	508777	rs145134253	7	512706	A	C	0.0168986	-0.0344868	0.0395501	0.383221	-0.2978	0.0432106	5.50799e-12	0.115805	0.133866	0.386994	NA	NA	0.888148
ENSG00000106268	7	NUDT1	2246686	rs1637732	7	2217167	C	T	0.0228628	-0.0540239	0.0381027	0.156235	-0.3717	0.0460403	6.83902e-16	0.145343	0.104078	0.162571	0.0664149	13	0.783398
ENSG00000106266	7	SNX8	2303044	rs2398666	7	2313965	G	A	0.841948	-0.0194088	0.0197191	0.324987	-0.1277	0.0106165	2.51701e-33	0.151987	0.154933	0.3266	0.43618	20	0.844773
ENSG00000136213	7	CHST12	2426036	rs6952433	7	2357003	G	A	0.784294	0.0119951	0.0211385	0.570407	-0.2047	0.00986154	1.051e-95	-0.0585984	0.103304	0.570551	0.84524	20	0.933086
ENSG00000215018	7	COL28A1	7446038	rs1008897	7	7233809	A	G	0.671968	0.00913414	0.0160996	0.570474	0.0462	0.0082705	2.322e-08	0.197709	0.350269	0.572449	0.817189	20	0.933086
ENSG00000106460	7	TMEM106B	12227318	rs3173615	7	12229791	G	C	0.40159	-0.0164212	0.016244	0.31206	-0.1116	0.00802906	6.37804e-44	0.147143	0.14594	0.313337	0.561268	20	0.83834
ENSG00000006747	7	SCIN	12615380	rs7799976	7	12564591	T	G	0.382704	-0.00377387	0.016148	0.815214	-0.09	0.00809444	1.017e-28	0.0419319	0.179462	0.815254	0.668015	20	0.969653
ENSG00000136235	7	GPNMB	23255538	rs10250602	7	23264082	C	T	0.336978	0.00788338	0.0172164	0.647025	-0.2351	0.008794	1.88838e-157	-0.033532	0.0732409	0.647073	0.593702	20	0.939425
ENSG00000169193	7	CCDC126	23621045	rs7781145	7	23586983	A	C	0.229622	0.0348073	0.0197103	0.0774052	0.3065	0.009372	1.37917e-234	0.113564	0.0644014	0.0778371	0.0529463	20	0.674459
ENSG00000255690	7	TRIL	28955844	rs221187	7	28972654	G	A	0.83002	-0.00860387	0.0187496	0.646319	-0.1064	0.0128594	1.294e-16	0.0808634	0.176489	0.646824	0.449545	20	0.939425
ENSG00000122643	7	NT5C3A	33038463	rs4316067	7	33041902	G	A	0.32008	0.0171196	0.0175236	0.328596	-0.0843	0.00880028	9.77607e-22	-0.203079	0.20895	0.331098	0.632025	20	0.84546
ENSG00000164619	7	BMPER	34030368	rs17823568	7	34054928	G	C	0.229622	0.0161395	0.0194542	0.406757	-0.1182	0.0094607	8.07099e-36	-0.136544	0.16495	0.407788	0.727078	20	0.892169
ENSG00000155849	7	ELMO1	37151064	rs7782999	7	37407090	T	A	0.180915	0.0188135	0.0178808	0.292723	-0.1054	0.0101714	3.67598e-25	-0.178496	0.170519	0.295201	0.577215	20	0.83834
ENSG00000106483	7	SFRP4	37965814	rs2598105	7	37937514	C	T	0.859841	0.00418864	0.0213636	0.84456	-0.2693	0.0113887	1.29299e-123	-0.0155538	0.0793328	0.844565	0.607914	18	0.971024
ENSG00000122641	7	INHBA	41686501	rs73100943	7	41718700	T	A	0.228628	-0.00930057	0.0173724	0.592397	-0.0945	0.00926192	1.92101e-24	0.0984187	0.184088	0.592906	0.766782	20	0.93536
ENSG00000136279	7	DBNL	44057048	rs56665454	7	44037871	T	C	0.322068	-0.0007715	0.0167963	0.963364	0.0716	0.00842468	1.91501e-17	-0.0107751	0.234589	0.963364	0.809439	20	0.99361
ENSG00000122678	7	POLM	44077296	rs142059440	7	44074256	C	G	0.0208748	-0.0516389	0.0337695	0.126225	0.4602	0.0278374	2.169e-61	-0.11221	0.0736933	0.127844	0.799496	20	0.750618
ENSG00000015676	7	NUDCD3	44434888	rs306995	7	44500230	A	G	0.191849	-0.0378621	0.0192821	0.0495793	0.0763	0.00885944	7.16198e-18	-0.496227	0.2592	0.0555616	0.141211	20	0.598158
ENSG00000136280	7	CCM2	45037972	rs6958168	7	44980215	G	T	0.203777	0.0135473	0.0191568	0.479454	0.0729	0.0107203	1.045e-11	0.185834	0.264199	0.481815	0.150004	20	0.906851
ENSG00000146678	7	IGFBP1	45891010	rs3828998	7	45889209	C	T	0.38668	-0.0217511	0.0162069	0.179567	-0.0769	0.00814406	3.64102e-21	0.282849	0.212871	0.183936	0.94731	20	0.783398
ENSG00000146674	7	IGFBP3	45917060	rs145188037	7	45914866	A	G	0.0159046	0.0669828	0.0469944	0.15406	1.0281	0.031093	9.3699e-240	0.065152	0.0457524	0.154443	0.78767	10	0.776588
ENSG00000183696	7	UPP1	48098682	rs6950051	7	47990536	T	C	0.10338	-0.0195917	0.0238699	0.411776	0.1593	0.0155028	9.08302e-25	-0.122986	0.15032	0.413263	0.239301	20	0.892495
ENSG00000188730	7	VWC2	49847794	rs557626	7	49780117	A	G	0.137177	0.00160466	0.029915	0.957221	-0.3962	0.012158	6.14676e-233	-0.00405013	0.0755049	0.957221	0.0244436	9	0.99361
ENSG00000154978	7	VOPP1	55504522	rs117042408	7	55555698	A	G	0.0298211	-0.111088	0.0638424	0.081854	-0.2917	0.0296874	8.72497e-23	0.38083	0.222269	0.0866434	0.0810958	19	0.701687
ENSG00000169919	7	GUSB	65971450	rs34356500	7	66771620	T	G	0.526839	0.00726935	0.0157838	0.645116	0.1393	0.00820426	1.17497e-64	0.0521849	0.11335	0.645238	0.277339	20	0.939425
ENSG00000126522	7	ASL	66085248	rs10950053	7	66848890	A	T	0.790258	-0.00122351	0.017492	0.944236	-0.1399	0.0105875	7.31102e-40	0.0087456	0.125034	0.944237	0.0180753	16	0.993047
ENSG00000169902	7	TPST1	66312930	rs313829	7	66087510	G	A	0.681909	-0.0334599	0.0158905	0.0352347	0.2908	0.008863	4.16272e-236	-0.115062	0.0547565	0.0356119	0.280997	13	0.532029
ENSG00000126524	7	SBDS	66991686	rs79344818	7	66988489	G	A	0.0457256	-0.0825294	0.0751122	0.271877	-0.316	0.0228145	1.25699e-43	0.261169	0.238444	0.273382	0.255576	20	0.836409
ENSG00000176410	7	DNAJC30	73682186	rs11544049	7	73698011	T	C	0.0328032	0.0749997	0.0415936	0.0713641	0.3519	0.017622	1.01797e-88	0.213128	0.118678	0.0725186	0.124127	20	0.666373
ENSG00000158517	7	NCF1	74781663	rs12154789	7	75434707	T	C	0.0914513	0.00507782	0.0373665	0.891906	0.4939	0.013842	7.72031e-279	0.0102811	0.0756566	0.891907	0.777096	20	0.985048
ENSG00000127948	7	POR	75943028	rs59882870	7	76009103	A	G	0.171968	-0.0116914	0.0166934	0.483703	0.193	0.010811	2.77902e-71	-0.0605772	0.0865608	0.484038	0.608189	20	0.906851
ENSG00000106211	7	HSPB1	76303484	rs2868371	7	76301442	G	C	0.257455	0.0135309	0.0189532	0.475281	-0.5036	0.00768	0	-0.0268683	0.0376377	0.475308	0.95977	20	0.906851
ENSG00000127951	7	FGL2	77196608	rs66471312	7	77221788	C	T	0.166998	-0.0235054	0.02612	0.368174	-0.0717	0.0109708	6.338e-11	0.32783	0.367733	0.372667	0.00619126	20	0.872765
ENSG00000187391	7	MAGI2	78735361	rs59169073	7	79428907	C	T	0.139165	-0.0101386	0.0227873	0.656375	0.5676	0.008842	0	-0.0178622	0.0401477	0.656383	0.397921	20	0.939425
ENSG00000135218	7	CD36	80524426	rs6961069	7	80589645	T	C	0.419483	-0.0018815	0.0156784	0.904478	0.1637	0.00822359	3.60007e-88	-0.0114936	0.0957769	0.90448	0.451482	20	0.988679
ENSG00000075223	7	SEMA3C	80832448	rs917191	7	80941555	C	G	0.586481	-0.00716727	0.0157072	0.64817	0.1075	0.00826647	1.156e-38	-0.0666723	0.146203	0.648373	0.913332	20	0.939425
ENSG00000019991	7	HGF	81734724	rs2214827	7	81748600	A	G	0.764414	0.000250274	0.0177813	0.98877	0.126	0.0100083	2.409e-36	0.0019863	0.141122	0.98877	0.211757	20	0.996823
ENSG00000170381	7	SEMA3E	83506188	rs3801499	7	83416561	C	A	0.124254	-0.0152306	0.024533	0.534717	-1.0552	0.006597	0	0.0144339	0.0232498	0.534721	0.701816	20	0.91955
ENSG00000005469	7	CROT	87372729	rs31660	7	87415127	G	A	0.894632	0.0275507	0.0228037	0.226983	0.5532	0.009552	0	0.0498024	0.0412304	0.227084	0.0478727	20	0.813312
ENSG00000008277	7	ADAM22	88068516	rs2279542	7	87935182	G	C	0.522863	-0.00488514	0.0155741	0.753772	-0.2768	0.008086	8.07982e-257	0.0176486	0.0562672	0.753781	0.243089	20	0.945529
ENSG00000075142	7	SRI	88216054	rs55729732	7	88312034	A	G	0.189861	-0.0191263	0.0220851	0.386475	0.1349	0.0102029	6.57496e-40	-0.141781	0.164065	0.387491	0.380908	20	0.888148
ENSG00000105825	7	TFPI2	93888074	rs62466701	7	93956351	C	T	0.0626243	-0.00879748	0.0281107	0.754312	0.1089	0.0161634	1.612e-11	-0.0807849	0.258411	0.754568	0.762858	4	0.945529
ENSG00000006128	7	TAC1	97736278	rs3779470	7	97736619	A	G	0.170974	0.0238511	0.0179976	0.185092	-0.1996	0.0105165	2.51003e-80	-0.119494	0.0903879	0.186162	0.225202	20	0.78496
ENSG00000106236	7	NPTX2	98623577	rs13308423	7	98654561	G	A	0.66004	-0.00821164	0.0164359	0.617345	0.1187	0.00904967	2.64902e-39	-0.0691798	0.138566	0.6176	0.978587	20	0.939425
ENSG00000130429	7	ARPC1B	99384532	rs59672032	7	99461074	C	T	0.0308151	-0.0230296	0.0329764	0.484948	0.2058	0.0205669	1.429e-23	-0.111903	0.160625	0.486008	0.87725	20	0.906851
ENSG00000160862	7	AZGP1	99971381	rs2525546	7	99954321	T	C	0.281312	-0.0234325	0.0162761	0.149956	-0.2378	0.008863	1.41907e-158	0.0985387	0.068543	0.150542	0.0874093	20	0.773144
ENSG00000221838	7	AP4M1	100105947	rs13309	7	100107173	T	A	0.597416	-0.0290811	0.0155618	0.0616581	-0.0447	0.00803133	2.611e-08	0.650584	0.367239	0.0764682	0.222245	16	0.672688
ENSG00000085514	7	PILRA	100383813	rs1859788	7	100374211	G	A	0.678926	0.058693	0.0168092	0.00047991	-1.2992	0.00365	0	-0.0451763	0.0129387	0.000480225	0.944765	20	0.03963
ENSG00000106333	7	PCOLCE	100605269	rs7385804	7	100638347	A	C	0.622266	0.037515	0.0155761	0.0160184	0.1606	0.00855333	1.17997e-78	0.233593	0.0977816	0.0168978	0.0584298	20	0.391639
ENSG00000130427	7	EPO	100722084	rs221790	7	100680659	C	G	0.590457	0.0492556	0.015526	0.00151154	0.0691	0.00829458	8.034e-17	0.712816	0.24043	0.00302918	0.0599972	20	0.155754
ENSG00000196411	7	EPHB4	100815044	rs314366	7	100818887	A	G	0.531809	-0.0151534	0.0155197	0.32887	0.1105	0.00815065	7.18298e-42	-0.137135	0.140814	0.330118	0.00898046	20	0.84546
ENSG00000106366	7	SERPINE1	101133176	rs10953324	7	101150638	C	T	0.930417	-0.0309451	0.030322	0.307468	-0.1179	0.0143436	2.04e-16	0.262469	0.259159	0.311169	0.117931	20	0.83834
ENSG00000106397	7	PLOD3	101212198	rs142309161	7	101304744	T	C	0.0109344	-0.0578746	0.055956	0.301002	-0.3678	0.0319091	9.70107e-31	0.157353	0.152748	0.30294	0.896642	8	0.83834
ENSG00000214253	7	FIS1	101245887	rs75487681	7	101253420	T	A	0.0596421	-0.0548544	0.0329148	0.0956027	-0.3207	0.0168183	4.61597e-81	0.171046	0.103025	0.0968685	0.26541	20	0.713497
ENSG00000105851	7	PIK3CG	106887129	rs342294	7	106732176	C	T	0.437376	0.00752404	0.0154703	0.626716	-0.0484	0.00816957	3.134e-09	-0.155455	0.32071	0.627873	0.172489	9	0.939425
ENSG00000091129	7	NRCAM	108302170	rs1034826	7	108443160	C	T	0.259443	0.012957	0.0170158	0.446378	-0.0679	0.00975237	3.345e-12	-0.190825	0.252095	0.449077	0.770395	20	0.906851
ENSG00000128590	7	DNAJB9	108572358	rs147800199	7	108229176	C	T	0.0109344	-0.0597715	0.0983336	0.543292	-0.2242	0.0308777	3.845e-13	0.266599	0.440132	0.544697	NA	NA	0.91955
ENSG00000135269	7	TES	116234644	rs143664050	7	116211123	A	G	0.0198807	-0.00487696	0.0839832	0.953692	-0.2761	0.0347475	1.92799e-15	0.0176637	0.304185	0.953694	0.996812	7	0.99361
ENSG00000105976	7	MET	116735286	rs10435378	7	116785439	A	G	0.555666	-0.0115148	0.0158725	0.468174	0.1309	0.0083651	3.41005e-55	-0.0879664	0.121387	0.46865	0.671641	20	0.906851
ENSG00000128510	7	CPA4	130308657	rs34587586	7	130298758	T	G	0.387674	0.00375849	0.0159375	0.813566	-1.197	0.003839	0	-0.00313992	0.0133145	0.813567	0.492484	20	0.969653
ENSG00000221866	7	PLXNA4	132386014	rs6467443	7	132553252	T	G	0.210736	-0.010351	0.0179571	0.564323	0.0997	0.0102746	2.91102e-22	-0.103821	0.180429	0.565011	0.875854	20	0.93036
ENSG00000085662	7	AKR1B1	134450820	rs75627053	7	134468104	T	C	0.026839	-0.00618162	0.0555404	0.911379	0.3078	0.0377766	3.70301e-16	-0.0200832	0.18046	0.911387	0.458908	15	0.989379
ENSG00000172331	7	BPGM	134663314	rs10280632	7	134643777	G	A	0.489066	-0.0115564	0.0154734	0.455154	0.0483	0.00809096	2.37799e-09	-0.239263	0.322858	0.458646	0.767178	11	0.906851
ENSG00000105894	7	PTN	137285558	rs320682	7	137353346	C	T	0.436382	-0.0174982	0.0155652	0.260935	0.1905	0.00806291	2.04899e-123	-0.0918541	0.0817995	0.261473	0.621287	20	0.835298
ENSG00000122787	7	AKR1D1	138060314	rs1038626	7	138112731	T	A	0.785288	-0.0520642	0.0195925	0.00787553	0.0589	0.0106219	2.937e-08	-0.883942	0.368864	0.0165573	0.980406	8	0.391639
ENSG00000204983	7	PRSS1	142751270	rs62470638	7	142726322	A	G	0.0924453	-0.0159244	0.0420228	0.704727	0.1292	0.0168721	1.894e-14	-0.123254	0.325652	0.705071	0.377604	14	0.945529
ENSG00000275896	7	PRSS2	142767481	rs1799886	7	142800839	C	T	0.460239	0.0315095	0.0155647	0.0429279	0.2038	0.00858229	1.19204e-124	0.15461	0.0766495	0.0436847	0.535603	20	0.554673
ENSG00000106123	7	EPHB6	142863078	rs8177107	7	142856383	G	A	0.189861	-0.0272985	0.021883	0.212225	-0.2683	0.0108452	4.059e-135	0.101746	0.0816653	0.212804	0.00678857	20	0.786905
ENSG00000159763	7	PIP	143135908	rs73170678	7	143139110	T	A	0.143141	-0.0127151	0.0216147	0.556355	0.5985	0.009054	0	-0.0212449	0.0361162	0.556372	0.173899	20	0.927528
ENSG00000159840	7	ZYX	143386203	rs12539742	7	143490004	A	G	0.252485	-0.0178528	0.017617	0.310875	0.0789	0.00891122	8.44297e-19	-0.226271	0.22474	0.314025	0.373746	20	0.83834
ENSG00000146904	7	EPHA1	143399572	rs4725617	7	143400007	G	A	0.919483	-0.00405146	0.021835	0.852799	1.2036	0.010313	0	-0.00336612	0.0181414	0.852799	0.350215	20	0.971024
ENSG00000174469	7	CNTNAP2	147268500	rs62503481	7	146346047	C	A	0.0576541	0.0554236	0.0329073	0.0921361	0.2215	0.0165776	1.01601e-40	0.250219	0.149741	0.0947195	0.459849	20	0.713497
ENSG00000106538	7	RARRES2	150339990	rs883138	7	150345704	C	A	0.255467	-0.00464938	0.0174587	0.790002	0.2491	0.009258	1.84547e-159	-0.0186647	0.0700905	0.790013	0.346255	20	0.958661
ENSG00000002726	7	AOC1	150843066	rs10452848	7	150826456	G	A	0.460239	-0.00136484	0.0161321	0.932576	0.7612	0.00514	0	-0.00179301	0.021193	0.932576	0.826611	20	0.992578
ENSG00000164690	7	SHH	155806222	rs10225292	7	156380544	C	T	0.442346	0.00715932	0.0156025	0.646335	-0.0928	0.00873078	2.18301e-26	-0.0771478	0.168287	0.646643	0.481666	20	0.939425
ENSG00000105993	7	DNAJB6	157376410	rs12668458	7	157352780	C	T	0.468191	-0.00166489	0.0157323	0.91572	0.051	0.00808081	2.76801e-10	-0.0326449	0.30852	0.915732	0.15215	20	0.989379
ENSG00000036448	8	MYOM2	2105299	rs74455617	8	2164884	T	C	0.0149105	0.110395	0.0753246	0.142759	-0.2778	0.0324607	1.148e-17	-0.39739	0.275094	0.148581	0.0589368	20	0.770111
ENSG00000091879	8	ANGPT2	6531520	rs1968586	8	6421990	T	C	0.352883	0.00277448	0.0159939	0.862281	-0.1308	0.00885997	2.53604e-49	-0.0212116	0.122286	0.86229	0.0511009	20	0.974013
ENSG00000164825	8	DEFB1	6874264	rs2741130	8	6876349	G	A	0.439364	0.00843662	0.0156541	0.589928	-0.3512	0.006403	0	-0.0240223	0.0445753	0.589946	0.499614	20	0.93536
ENSG00000164816	8	DEFA5	7056022	rs188963550	8	7092535	A	C	0.0178926	-0.0182425	0.0416324	0.661257	-0.2611	0.0412337	2.417e-10	0.0698679	0.159831	0.662013	NA	NA	0.939425
ENSG00000176782	8	DEFB104A	7838839	rs113934240	8	7472479	C	T	0.110338	0.0195059	0.0368442	0.596517	0.2498	0.0138116	4.08604e-73	0.0780861	0.147558	0.596674	0.531624	9	0.939146
ENSG00000171711	8	DEFB4A	7895696	rs143314302	8	8581407	C	A	0.0129225	0.0279445	0.0974642	0.77433	-0.4638	0.0397408	1.80098e-31	-0.0602512	0.210206	0.774396	0.869922	16	0.953146
ENSG00000164733	8	CTSB	11856028	rs2645425	8	11843769	A	G	0.258449	0.00333591	0.019502	0.864181	0.6105	0.006822	0	0.00546423	0.0319444	0.864181	0.0839327	20	0.974013
ENSG00000104213	8	PDGFRL	17610252	rs2427709	8	17595419	T	C	0.909543	-0.00136193	0.0289906	0.96253	0.6285	0.013631	0	-0.00216695	0.0461267	0.96253	0.105704	20	0.99361
ENSG00000104760	8	FGL1	17887372	rs2073562	8	17885420	G	A	0.654076	0.0102276	0.0167186	0.540703	0.5253	0.006528	0	0.01947	0.0318277	0.540715	0.145131	20	0.91955
ENSG00000168546	8	GFRA2	21751378	rs15881	8	21693256	C	A	0.467197	-0.00670569	0.0155316	0.665928	0.3086	0.00843	2.18467e-293	-0.0217294	0.0503327	0.665949	0.57062	20	0.939425
ENSG00000168487	8	BMP1	22188733	rs1126931	8	22164420	T	C	0.209742	0.00557563	0.0178978	0.755402	-0.0864	0.0101989	2.422e-17	-0.0645328	0.20729	0.755561	0.80681	18	0.945811
ENSG00000159167	8	STC1	23848368	rs4872201	8	23835149	A	T	0.109344	-0.0574334	0.0345768	0.0967052	0.1255	0.0136544	3.88501e-20	-0.457637	0.279975	0.102141	0.0389244	20	0.729344
ENSG00000168079	8	SCARA5	27931278	rs2685416	8	27950972	A	C	0.254473	-0.0354327	0.0169731	0.0368358	-0.2723	0.009007	8.98598e-201	0.130124	0.0624808	0.0372858	0.0560552	20	0.546098
ENSG00000104687	8	GSR	30702956	rs4733505	8	30695913	G	A	0.631213	-0.0129972	0.0188655	0.490862	0.113	0.00857819	1.25601e-39	-0.115019	0.16718	0.491453	0.524297	20	0.908612
ENSG00000172728	8	FUT10	33421985	rs10097936	8	33473052	A	G	0.600398	0.00423608	0.0158146	0.788807	-0.6802	0.005199	0	-0.0062277	0.02325	0.788808	0.63826	20	0.958661
ENSG00000156687	8	UNC5D	35516012	rs2405810	8	35261107	C	T	0.405567	-0.000273596	0.0155097	0.985926	-0.0992	0.00815318	4.65699e-34	0.00275802	0.156348	0.985926	0.675972	20	0.996077
ENSG00000077782	8	FGFR1	38434524	rs62505473	8	38466247	G	C	0.387674	0.00317695	0.0157784	0.840426	0.0936	0.00832883	2.65103e-29	0.0339418	0.1686	0.840452	0.361501	20	0.971024
ENSG00000168615	8	ADAM9	39051100	rs117343599	8	38998228	C	G	0.0228628	0.0450498	0.0590314	0.445374	0.1301	0.0226561	9.336e-09	0.346271	0.457728	0.44935	NA	NA	0.906851
ENSG00000131203	8	IDO1	39915532	rs6474193	8	39916080	T	C	0.338966	0.00677677	0.0169209	0.68879	0.0585	0.00845201	4.47099e-12	0.115842	0.28973	0.689283	0.259227	14	0.942056
ENSG00000104332	8	SFRP1	41285718	rs72643819	8	41309674	T	G	0.39662	0.00286089	0.0155252	0.853799	-0.1577	0.00849328	5.87403e-77	-0.0181413	0.0984525	0.853806	0.705678	20	0.971024
ENSG00000104368	8	PLAT	42191214	rs2020921	8	42187447	A	G	0.0228628	-0.126135	0.0847115	0.136489	-0.5883	0.0230109	3.62709e-144	0.214406	0.144238	0.137153	0.627345	20	0.764142
ENSG00000181195	8	PENK	56441672	rs2576575	8	56448734	T	C	0.473161	-0.00177508	0.0155263	0.908978	-0.4765	0.006156	0	0.00372525	0.0325841	0.908978	0.102149	20	0.988679
ENSG00000104331	8	BPNT2	56975899	rs16921233	8	56866584	T	C	0.0318091	-0.0423558	0.0491028	0.38836	-0.8793	0.024064	2.56499e-292	0.0481699	0.0558586	0.388493	0.895478	20	0.888203
ENSG00000215114	8	UBXN2B	58431430	rs7000685	8	58004774	C	G	0.431412	-0.0166526	0.0161603	0.302794	-0.0604	0.00825464	2.534e-13	0.275705	0.270195	0.307541	0.383963	16	0.83834
ENSG00000178538	8	CA8	60233406	rs13269899	8	60276234	T	C	0.404573	0.00359697	0.0157018	0.818807	0.4196	0.006705	0	0.00857238	0.0374211	0.818808	0.0289128	20	0.969653
ENSG00000198363	8	ASPH	61607598	rs112800350	8	61779251	T	C	0.026839	0.0674436	0.041539	0.104457	-0.2424	0.0210851	1.377e-30	-0.278233	0.173066	0.107908	0.275376	20	0.729344
ENSG00000137563	8	GGH	63027144	rs74329104	8	63018637	A	G	0.0705765	0.0302766	0.0262255	0.248306	0.6264	0.011677	0	0.0483343	0.0418767	0.248416	0.252635	20	0.824723
ENSG00000147571	8	CRH	66177420	rs34556813	8	66338799	T	C	0.0467197	0.0531603	0.0645979	0.410541	-0.1354	0.023408	7.27901e-09	-0.392617	0.481894	0.415223	0.928082	15	0.893889
ENSG00000104205	8	SGK3	66787378	rs145451983	8	66846457	C	G	0.0149105	-0.100694	0.163303	0.537496	0.2281	0.0283424	8.41399e-16	-0.441447	0.718025	0.538682	0.40825	17	0.91955
ENSG00000170323	8	FABP4	81480828	rs72684473	8	81487609	G	A	0.161034	-0.00319243	0.0219645	0.884438	-0.0998	0.0115087	4.257e-18	0.0319883	0.220116	0.884455	0.215718	20	0.981909
ENSG00000104231	8	ZFAND1	81717118	rs2130263	8	81721217	G	C	0.154076	0.0234212	0.0187243	0.210992	0.1941	0.0107312	3.99598e-73	0.120666	0.0966977	0.212081	0.159788	20	0.786905
ENSG00000185015	8	CA13	85252330	rs6987314	8	85227011	A	G	0.0407555	0.0123817	0.0358915	0.730113	-0.5843	0.011292	0	-0.0211907	0.0614279	0.730118	0.841421	20	0.945529
ENSG00000133742	8	CA1	85353311	rs117634905	8	85629747	G	A	0.0149105	0.0170745	0.0927706	0.853973	-1.0942	0.0456946	1.01901e-126	-0.0156046	0.0847865	0.853978	0.785641	19	0.971024
ENSG00000164879	8	CA3	85411238	rs2072696	8	85438822	C	G	0.246521	-0.0262568	0.0207467	0.20566	-0.1951	0.0093334	4.98305e-97	0.134581	0.106534	0.20649	0.832801	20	0.786905
ENSG00000176623	8	RMDN1	86491307	rs4961195	8	86489325	C	A	0.33002	-0.0318904	0.0166357	0.0552408	-0.2961	0.008047	2.11402e-296	0.107701	0.0562589	0.0555704	0.767203	20	0.598158
ENSG00000104312	8	RIPK2	89774435	rs160438	8	89643912	G	A	0.185885	0.0258106	0.0201425	0.200054	0.0844	0.0118112	8.95099e-13	0.305813	0.242462	0.207208	0.247384	20	0.786905
ENSG00000104325	8	DECR1	90027519	rs9650096	8	89957907	C	T	0.280318	0.0114217	0.0161378	0.479093	-0.0684	0.00837008	3.03399e-16	-0.166984	0.236816	0.480735	0.220296	20	0.906851
ENSG00000079112	8	CDH17	94172232	rs7833351	8	94169950	A	G	0.661034	-0.00501339	0.0161625	0.756418	-0.2677	0.00861	3.11346e-212	0.0187276	0.0603784	0.756431	0.531707	20	0.945811
ENSG00000104324	8	CPQ	96897448	rs142439242	8	96713932	G	A	0.0139165	0.0358562	0.0698215	0.607574	-1.1754	0.018436	0	-0.0305055	0.0594043	0.607585	0.736133	11	0.939425
ENSG00000132561	8	MATN2	97952782	rs78548919	8	98052647	T	C	0.183897	0.0444284	0.0255234	0.0817372	0.1376	0.0103825	4.33096e-40	0.322881	0.187083	0.0843708	0.0383733	20	0.69626
ENSG00000132541	8	RIDA	98109758	rs2242197	8	98106394	C	A	0.294235	0.00954692	0.0165306	0.563581	-0.2696	0.008509	2.57285e-220	-0.0354114	0.0613255	0.563646	0.589465	20	0.93036
ENSG00000048392	8	RRM2B	102221732	rs1037699	8	102238702	T	C	0.083499	0.0363465	0.0319462	0.255229	0.2723	0.0151224	1.73498e-72	0.13348	0.117554	0.256176	0.63574	20	0.835298
ENSG00000147650	8	LRP12	104539244	rs11779332	8	104365567	A	G	0.101392	-0.0113749	0.0240758	0.636598	0.0749	0.0123065	1.156e-09	-0.151868	0.322406	0.637609	0.676926	20	0.939425
ENSG00000154188	8	ANGPT1	107373768	rs2927124	8	107070148	C	G	0.341948	-0.0159531	0.0160596	0.320529	0.0678	0.00847675	1.261e-15	-0.235296	0.238687	0.324234	0.255741	20	0.840156
ENSG00000164761	8	TNFRSF11B	118937721	rs2465403	8	119078588	A	G	0.62326	0.010929	0.0155477	0.482098	0.1501	0.00823197	2.78406e-74	0.0728115	0.103659	0.482422	0.809023	20	0.906851
ENSG00000184374	8	COLEC10	119051954	rs7844871	8	119047854	A	C	0.0119284	0.10288	0.130849	0.431725	-0.2447	0.0348463	2.183e-12	-0.420433	0.538074	0.434586	0.0457222	12	0.903316
ENSG00000136999	8	CCN3	119420440	rs11779998	8	119391387	T	C	0.184891	0.00680713	0.0205197	0.740089	0.0785	0.00940995	7.28997e-17	0.086715	0.261604	0.740286	0.459565	20	0.945529
ENSG00000136960	8	ENPP2	119615270	rs13252708	8	119718283	T	A	0.402584	-0.0149265	0.0160683	0.35292	-0.1601	0.00841348	9.81307e-81	0.0932324	0.100484	0.353493	0.480253	20	0.861607
ENSG00000153310	8	CYRIB	129928548	rs6470800	8	130088714	T	G	0.549702	0.00973708	0.0154335	0.528103	-0.0491	0.0079503	6.58e-10	-0.198311	0.315964	0.530241	0.360153	20	0.91955
ENSG00000042832	8	TG	133000930	rs2069569	8	133096302	C	T	0.532803	-0.0380848	0.015493	0.0139634	0.0747	0.0079915	8.98004e-21	-0.509837	0.214455	0.017437	0.434171	20	0.391915
ENSG00000104415	8	CCN4	133211364	rs7843546	8	133186058	T	C	0.281312	-0.0134358	0.0214204	0.5305	0.5249	0.006952	0	-0.0255969	0.0408099	0.530514	0.60012	20	0.91955
ENSG00000008513	8	ST3GAL1	133513387	rs9643300	8	133490905	T	C	0.577535	-0.00875885	0.01586	0.58077	-0.25	0.008119	3.35659e-208	0.0350354	0.0634502	0.580831	0.520362	20	0.93536
ENSG00000104522	8	GFUS	143615333	rs192946539	8	143328582	A	G	0.0109344	0.0615212	0.0466263	0.187018	-0.1912	0.0253454	4.566e-14	-0.321764	0.247563	0.193696	NA	NA	0.786905
ENSG00000185122	8	HSF1	144303156	rs7388446	8	144301721	T	C	0.49503	-0.0103179	0.0156078	0.508566	-0.0639	0.00810431	3.153e-15	0.161469	0.245111	0.510049	0.651251	20	0.914536
ENSG00000167701	8	GPT	144505074	rs1055167	8	144485003	A	G	0.452286	0.007662	0.0154889	0.620828	-0.0501	0.00824161	1.21e-09	-0.152934	0.310182	0.621979	0.611624	20	0.939425
ENSG00000120217	9	CD274	5460534	rs1411262	9	5459419	T	C	0.286282	-0.0319724	0.0173772	0.0657824	-0.2424	0.00887	1.96823e-164	0.131899	0.0718504	0.0663948	0.491138	20	0.651957
ENSG00000197646	9	PDCD1LG2	5540906	rs16923189	9	5510644	G	A	0.302187	-0.0107818	0.0175457	0.538886	0.347	0.007393	0	-0.0310715	0.0505683	0.538921	0.608403	20	0.91955
ENSG00000178031	9	ADAMTSL1	18408756	rs702208	9	18639745	G	A	0.0516899	-5.35781e-05	0.035198	0.998785	0.5542	0.019732	1.43788e-173	-9.66765e-05	0.0635114	0.998785	0.777791	20	0.999335
ENSG00000120156	9	TEK	27169658	rs682632	9	27183465	C	A	0.966203	0.092212	0.0440148	0.0361685	-0.3853	0.0172966	6.304e-110	-0.239325	0.114739	0.0369951	0.375037	20	0.546098
ENSG00000107201	9	RIGI	32490755	rs7045087	9	32455264	C	T	0.280318	-0.0216408	0.0167954	0.197575	0.1826	0.00891263	2.76693e-93	-0.118515	0.0921609	0.198459	0.0171125	20	0.786905
ENSG00000086062	9	B4GALT1	33135719	rs7019909	9	33113324	T	C	0.101392	0.0312933	0.0239155	0.190705	0.2948	0.0139596	5.42595e-99	0.106151	0.0812801	0.191556	0.781805	20	0.786905
ENSG00000122711	9	SPINK4	33233466	rs1630171	9	33234041	G	A	0.17495	-0.0293187	0.02199	0.182442	0.2788	0.0111126	6.6238e-139	-0.10516	0.078985	0.183059	0.861304	20	0.783398
ENSG00000010438	9	PRSS3	33774955	rs1785507	9	34036758	T	C	0.616302	0.00375324	0.0155168	0.808871	0.4496	0.005838	0	0.00834795	0.0345126	0.808872	0.294936	20	0.969653
ENSG00000164978	9	NUDT2	34336608	rs10814104	9	34360289	C	T	0.765408	-0.00862118	0.0180522	0.632955	0.3	0.009749	6.13676e-208	-0.0287373	0.0601812	0.632998	0.000531742	20	0.939425
ENSG00000164976	9	MYORG	34371782	rs4879780	9	34367518	G	A	0.62326	0.00207322	0.0156643	0.894705	0.1202	0.00801207	7.08495e-51	0.0172481	0.130324	0.894709	0.0456047	20	0.985716
ENSG00000122756	9	CNTFR	34570786	rs10972159	9	34593088	A	G	0.0178926	0.00311982	0.0351389	0.929253	-0.5581	0.0234872	8.27615e-125	-0.00559007	0.0629621	0.929253	0.545498	11	0.992578
ENSG00000137070	9	IL11RA	34657032	rs41274867	9	34648091	A	G	0.0745527	-0.019311	0.0298811	0.51811	0.6422	0.012797	0	-0.0300701	0.0465331	0.518145	0.680103	20	0.91955
ENSG00000213927	9	CCL27	34662964	rs2070074	9	34649445	G	A	0.102386	-0.0188223	0.0245401	0.443082	-0.0768	0.0138348	2.83699e-08	0.245082	0.322568	0.447384	0.57965	10	0.906851
ENSG00000172724	9	CCL19	34690423	rs1810819	9	34659076	T	C	0.693837	0.0141766	0.016227	0.382315	-0.0483	0.00857089	1.747e-08	-0.293511	0.339976	0.387956	0.996444	20	0.888148
ENSG00000137077	9	CCL21	34709570	rs10972211	9	34729993	A	G	0.151093	-0.0175844	0.021149	0.405717	0.1461	0.0113985	1.30899e-37	-0.120359	0.145061	0.406703	0.626824	20	0.892169
ENSG00000137101	9	CD72	35628396	rs34791102	9	35612981	A	G	0.0646123	0.0254365	0.0476484	0.593455	0.2264	0.015734	6.05001e-47	0.112352	0.210606	0.593708	0.167565	20	0.93536
ENSG00000215183	9	MSMP	35754802	rs10758322	9	35776193	T	C	0.405567	-0.00533025	0.0155939	0.732489	0.0624	0.00840774	1.156e-13	-0.0854207	0.250167	0.732761	0.709213	20	0.945529
ENSG00000122694	9	GLIPR2	36150224	rs4878643	9	36153440	C	G	0.289264	0.00357857	0.0173792	0.83686	-0.2766	0.00905	3.73762e-205	-0.0129377	0.062833	0.836864	0.262285	20	0.971024
ENSG00000137106	9	GRHPR	37429828	rs10973326	9	37419500	A	G	0.348907	-1.32904e-05	0.0159548	0.999335	0.2604	0.008531	1.25311e-204	-5.10384e-05	0.0612704	0.999335	0.209417	20	0.999335
ENSG00000135048	9	CEMIP2	71750028	rs10781033	9	71649289	C	T	0.695825	0.00560704	0.0177283	0.751793	0.1632	0.008754	1.442e-77	0.0343569	0.108645	0.751827	0.136827	20	0.945529
ENSG00000165092	9	ALDH1A1	72990556	rs348452	9	72938469	T	C	0.277336	0.000793693	0.0183198	0.965443	0.1035	0.00950926	1.37199e-27	0.00766853	0.177004	0.965443	0.228618	20	0.99361
ENSG00000135046	9	ANXA1	73161129	rs7357731	9	73175019	A	G	0.957256	0.0236568	0.041562	0.569225	-0.3368	0.0253261	2.36099e-40	-0.0702399	0.123516	0.569578	0.570192	19	0.932967
ENSG00000106733	9	NMRK1	75074395	rs11144225	9	75092384	T	A	0.368787	0.0286134	0.0170072	0.0924847	-0.1551	0.00822791	2.91197e-79	-0.184484	0.110089	0.0937837	0.307969	20	0.713497
ENSG00000135002	9	RFK	76390022	rs591411	9	76698613	T	C	0.776342	0.0125467	0.0197698	0.525663	0.129	0.00925324	3.56602e-44	0.0972612	0.153413	0.526092	0.786983	20	0.91955
ENSG00000135069	9	PSAT1	78313609	rs2277148	9	78297199	C	G	0.751491	-0.0116677	0.0196601	0.552866	0.1495	0.00981307	2.07802e-52	-0.0780448	0.131605	0.553167	0.724754	20	0.927528
ENSG00000148053	9	NTRK2	84882063	rs1624327	9	84814375	G	A	0.723658	-0.025787	0.0180902	0.154022	0.0682	0.00911702	7.40302e-14	-0.378109	0.270025	0.161432	0.0768615	20	0.783398
ENSG00000135052	9	GOLM1	86063160	rs7868110	9	86106229	A	G	0.110338	-0.00595109	0.0321415	0.853109	0.3623	0.0141574	1.93097e-144	-0.0164259	0.0887175	0.853113	0.116773	20	0.971024
ENSG00000180447	9	GAS1	86945934	rs4878043	9	87072939	T	C	0.569583	0.00941916	0.0154801	0.542876	0.0843	0.00836804	7.19606e-24	0.111734	0.183966	0.543611	0.0426641	20	0.91955
ENSG00000187764	9	SEMA4D	89429458	rs45464494	9	89379518	T	C	0.084493	0.0315274	0.0244225	0.196733	-1.1862	0.010783	0	-0.0265785	0.0205903	0.196764	0.497475	20	0.786905
ENSG00000165025	9	SYK	90850168	rs76591162	9	90819333	T	C	0.112326	-0.0326741	0.0261451	0.211401	-0.1269	0.0118441	8.72801e-27	0.257479	0.207426	0.214493	0.612904	20	0.786905
ENSG00000169071	9	ROR2	91756660	rs10820918	9	91924171	G	A	0.301193	0.00442862	0.0167586	0.79158	0.1481	0.00858113	9.60995e-67	0.0299029	0.113171	0.791604	0.459346	20	0.958982
ENSG00000106809	9	OGN	92393982	rs9299404	9	92408056	A	G	0.355865	0.00161604	0.0168832	0.923744	0.3891	0.006577	0	0.00415328	0.0433904	0.923744	0.111238	20	0.990624
ENSG00000127083	9	OMD	92418426	rs141960185	9	92587418	A	G	0.0467197	-0.0229009	0.047085	0.626703	-0.1123	0.0166117	1.377e-11	0.203926	0.420362	0.627591	0.506883	20	0.939425
ENSG00000106819	9	ASPN	92469356	rs2516568	9	92425098	T	A	0.33002	0.0122396	0.0172356	0.477619	-0.3927	0.006475	0	-0.0311678	0.043893	0.477651	0.542631	20	0.906851
ENSG00000130957	9	FBP2	94576272	rs573212	9	94587384	G	C	0.882704	0.0255295	0.025852	0.323387	0.1999	0.0126625	3.837e-56	0.127711	0.129577	0.32433	0.208765	20	0.840156
ENSG00000165140	9	FBP1	94621691	rs2460137	9	94579214	C	T	0.956262	0.0723282	0.0348167	0.037765	0.1852	0.0157535	6.56899e-32	0.390541	0.190908	0.0407853	0.920131	20	0.554673
ENSG00000130956	9	HABP4	96470752	rs10990651	9	96343138	A	G	0.252485	-0.00918302	0.0174333	0.598365	0.3295	0.008835	1.98899e-304	-0.0278696	0.0529136	0.598402	0.629292	20	0.939146
ENSG00000136943	9	CTSV	97093116	rs10981890	9	97387544	G	A	0.398608	-0.0201781	0.01593	0.205274	-0.1635	0.0081034	1.56801e-90	0.123413	0.097623	0.206164	0.37209	20	0.786905
ENSG00000095380	9	NANS	98069904	rs7874696	9	98055746	A	T	0.223658	0.00247487	0.0213043	0.907519	0.1025	0.00932208	4.02101e-28	0.0241451	0.207858	0.907525	0.307842	20	0.988679
ENSG00000204291	9	COL15A1	99006986	rs7851057	9	98883308	T	A	0.66004	-0.0477523	0.0169171	0.0047619	0.1595	0.00879465	1.65599e-73	-0.299387	0.10734	0.00528477	0.025142	20	0.200404
ENSG00000241697	9	TMEFF1	100525392	rs3983768	9	100484832	C	T	0.129225	0.0193535	0.0275767	0.4828	0.0755	0.0115245	5.70601e-11	0.256338	0.367344	0.485294	0.209025	20	0.906851
ENSG00000136872	9	ALDOB	101435112	rs183342753	9	101411826	C	T	0.0139165	-0.0670284	0.0963718	0.486731	-2.1069	0.208735	5.89301e-24	0.0318138	0.0458495	0.487762	NA	NA	0.906851
ENSG00000119318	9	RAD23B	107307664	rs35827173	9	107327437	C	T	0.2167	0.0035359	0.0207357	0.864599	0.0628	0.00972673	1.072e-10	0.0563041	0.330301	0.864646	0.737636	20	0.974013
ENSG00000165124	9	SVEP1	110472564	rs61751937	9	110549951	C	G	0.0337972	0.0713232	0.0389681	0.0672063	0.7436	0.022879	1.01815e-231	0.0959161	0.0524877	0.0676394	0.0500302	14	0.651957
ENSG00000030304	9	MUSK	110737668	rs7469095	9	110617268	G	T	0.407555	0.0387351	0.0156448	0.0132895	-0.0654	0.0081051	7.08803e-16	-0.59228	0.250225	0.0179336	0.612717	20	0.391915
ENSG00000106853	9	PTGR1	111574808	rs41279067	9	111599379	C	G	0.156064	0.00637751	0.021384	0.765521	-0.5451	0.007848	0	-0.0116997	0.0392299	0.765524	0.530868	20	0.949874
ENSG00000119431	9	HDHD3	113375202	rs1043836	9	113373918	T	C	0.62326	0.00902647	0.015683	0.564915	0.1773	0.00836377	9.84285e-100	0.0509107	0.0884872	0.565058	0.696793	17	0.93036
ENSG00000148218	9	ALAD	113393801	rs1800435	9	113391611	G	C	0.082505	-0.05865	0.0289669	0.0428953	-0.4172	0.014596	1.08765e-179	0.14058	0.0696057	0.0434182	0.281455	15	0.554673
ENSG00000106927	9	AMBP	114069228	rs28616789	9	114070709	A	G	0.285288	-0.00790765	0.0165517	0.632824	-0.1108	0.00921999	2.88001e-33	0.0713687	0.149502	0.633093	0.779734	20	0.939425
ENSG00000181634	9	TNFSF15	114795346	rs56339337	9	114798680	G	A	0.138171	-0.0472014	0.0254345	0.0634819	-0.0718	0.0117368	9.505e-10	0.657401	0.370182	0.0757518	0.624312	20	0.672688
ENSG00000106952	9	TNFSF8	114911969	rs1006026	9	114928990	G	A	0.439364	0.000554628	0.0156822	0.971787	-0.1372	0.00818651	4.84406e-63	-0.00404248	0.114302	0.971787	0.224448	20	0.99361
ENSG00000041982	9	TNC	115068891	rs1138545	9	115073620	T	C	0.150099	0.0111783	0.0212933	0.599603	1.1855	0.00631	0	0.00942919	0.0179615	0.599607	0.663655	20	0.939146
ENSG00000106804	9	C5	121004091	rs1035029	9	120980540	A	G	0.615308	0.0107876	0.0159958	0.500056	0.1156	0.00852292	6.59797e-42	0.0933183	0.138543	0.500585	0.0498137	20	0.911206
ENSG00000148180	9	GSN	121270318	rs10985149	9	121087894	T	C	0.0198807	-0.0634088	0.0481898	0.188236	-0.6283	0.0342703	4.45993e-75	0.100921	0.076896	0.189372	NA	NA	0.786905
ENSG00000106991	9	ENG	127834836	rs11794565	9	127838998	T	C	0.450298	0.00197629	0.0157154	0.899926	0.1861	0.00853838	2.54898e-105	0.0106195	0.0844474	0.899927	0.543067	20	0.988679
ENSG00000106992	9	AK1	127872080	rs114313235	9	127874134	T	C	0.0467197	0.0127456	0.0432437	0.768194	-0.1096	0.0177652	6.85601e-10	-0.116292	0.395009	0.76845	0.774681	20	0.949874
ENSG00000160408	9	ST6GALNAC6	127895364	rs72769820	9	127622891	C	A	0.028827	0.0537533	0.0586917	0.359741	0.1856	0.0200684	2.279e-20	0.289619	0.317774	0.362084	0.517682	20	0.870308
ENSG00000148334	9	PTGES2	128124578	rs13283456	9	128122474	T	C	0.191849	-0.0372664	0.0255006	0.143908	-0.0979	0.0104282	6.11296e-21	0.380658	0.263613	0.148738	0.874078	7	0.770111
ENSG00000148346	9	LCN2	128151262	rs3814526	9	128148408	G	A	0.0497018	0.0869308	0.0291915	0.00290182	-0.1541	0.0213197	4.899e-13	-0.564119	0.20488	0.00589765	0.127089	6	0.200404
ENSG00000148341	9	SH3GLB2	129017684	rs7870053	9	129025850	G	C	0.491054	-0.0150248	0.0158198	0.342242	-0.3438	0.006869	0	0.0437022	0.0460228	0.342328	0.466099	20	0.854638
ENSG00000095321	9	CRAT	129102666	rs6478861	9	129092024	T	C	0.753479	-0.0166483	0.0180821	0.357206	0.0903	0.00862422	1.18e-25	-0.184367	0.201017	0.359055	0.444625	20	0.866633
ENSG00000126878	9	AIF1L	131109814	rs113409341	9	131059144	T	C	0.714712	0.00736497	0.0175872	0.675384	-0.5418	0.007075	0	-0.0135935	0.0324612	0.67539	0.883648	20	0.939425
ENSG00000170835	9	CEL	133066921	rs592267	9	133065586	T	C	0.0129225	-0.118924	0.147492	0.420065	0.9701	0.027683	4.95501e-269	-0.122589	0.152078	0.420188	0.106788	7	0.895678
ENSG00000171102	9	OBP2B	133207264	rs3761822	9	133210436	A	G	0.760437	-0.00558072	0.0167407	0.738861	0.3741	0.01115	8.54048e-247	-0.0149177	0.0447515	0.738873	0.619486	20	0.945529
ENSG00000175164	9	ABO	133254651	rs576123	9	133268896	T	C	0.630219	-0.0429263	0.0155531	0.00578029	-1.3361	0.004217	0	0.0321281	0.0116411	0.00578228	0.00423875	20	0.200404
ENSG00000160323	9	ADAMTS13	133436880	rs28647808	9	133440409	G	C	0.082505	0.0164498	0.0312754	0.598912	-0.8811	0.009132	0	-0.0186696	0.0354964	0.598917	0.557836	20	0.939146
ENSG00000197859	9	ADAMTSL2	133553842	rs11534419	9	133523101	T	C	0.377734	-0.0194283	0.0156583	0.214691	0.1118	0.00871682	1.17599e-37	-0.173777	0.14071	0.21683	0.0804977	20	0.78808
ENSG00000160339	9	FCN2	134884166	rs11103563	9	134886852	G	A	0.104374	-0.0571042	0.0250213	0.0224761	-1.0189	0.009985	0	0.0560449	0.0245633	0.0225098	0.0288629	20	0.437536
ENSG00000085265	9	FCN1	134910572	rs10858304	9	134966017	C	T	0.2833	-0.0147085	0.0161882	0.363565	0.339	0.009332	6.15026e-289	-0.0433879	0.0477677	0.363714	0.118512	20	0.871121
ENSG00000130558	9	OLFM1	135098301	rs57136797	9	134860694	T	A	0.158052	-0.00420424	0.0200039	0.833534	-0.1582	0.0117054	1.27401e-41	0.0265755	0.126462	0.833554	0.454962	17	0.971024
ENSG00000160349	9	LCN1	135523989	rs56307603	9	135514751	C	T	0.139165	-0.0020184	0.0224462	0.928349	-0.0917	0.0110348	9.56599e-17	0.0220109	0.244793	0.928354	0.839048	20	0.992578
ENSG00000165661	9	QSOX2	136226072	rs10858248	9	136216478	G	A	0.467197	-0.0165055	0.0156325	0.291037	-0.3346	0.005823	0	0.049329	0.0467279	0.29112	0.627432	20	0.83834
ENSG00000148400	9	NOTCH1	136520240	rs9411207	9	136514099	T	C	0.394632	-0.00364676	0.0156204	0.815403	0.0968	0.00883853	6.49597e-28	-0.0376731	0.161404	0.815444	0.294828	20	0.969653
ENSG00000054148	9	PHPT1	136849876	rs4880150	9	136875889	T	C	0.745527	0.0216221	0.0170552	0.20488	-0.2085	0.00912204	1.25299e-115	-0.103703	0.0819253	0.205575	0.00792456	20	0.786905
ENSG00000176919	9	C8G	136946080	rs7862602	9	136946019	T	G	0.543738	0.0426257	0.0154599	0.00583029	-0.4651	0.006265	0	-0.0916485	0.0332629	0.00586422	0.00651486	20	0.200404
ENSG00000107317	9	PTGDS	136978417	rs7040970	9	136964561	C	T	0.520875	-0.00665571	0.0157153	0.671916	0.141	0.00816274	7.43296e-67	-0.0472036	0.11149	0.67201	0.00215129	20	0.939425
ENSG00000107281	9	NPDC1	137042821	rs9314872	9	137059328	C	G	0.882704	-0.0264699	0.0253632	0.296653	0.0898	0.0133215	1.573e-11	-0.294765	0.285806	0.302378	0.135044	16	0.83834
ENSG00000176978	9	DPP7	137114426	rs10747049	9	137114298	C	G	0.754473	0.0228568	0.0169177	0.176676	0.4769	0.007751	0	0.0479279	0.0354829	0.176781	0.024873	20	0.783398
ENSG00000148377	10	IDI2	1022384	rs4880755	10	1014696	T	C	0.519881	0.0095304	0.0154752	0.537992	-0.1392	0.00787459	6.29405e-70	-0.0684655	0.11124	0.53824	0.641084	20	0.91955
ENSG00000067064	10	IDI1	1044136	rs4880758	10	1039632	G	C	0.0854871	-0.0326899	0.0569957	0.566272	-0.1062	0.0162371	6.129e-11	0.307814	0.538742	0.567757	0.407589	20	0.930864
ENSG00000196139	10	AKR1C3	5071520	rs7921327	10	5117261	A	G	0.707753	-0.0140714	0.0171063	0.410746	-0.141	0.00862078	3.95292e-60	0.0997972	0.121475	0.411334	0.311499	20	0.892169
ENSG00000198610	10	AKR1C4	5207206	rs17134617	10	5221739	A	C	0.120278	0.0376005	0.0220674	0.0883995	-0.6619	0.007879	0	-0.0568069	0.0333463	0.0884665	0.0534012	20	0.706509
ENSG00000057608	10	GDI2	5803678	rs55913768	10	5707486	A	G	0.293241	0.0279128	0.0164831	0.0903754	-0.0979	0.00836773	1.279e-31	-0.285115	0.170121	0.093747	0.0201131	20	0.713497
ENSG00000134470	10	IL15RA	5960913	rs8177683	10	5966995	T	C	0.298211	0.032374	0.0168497	0.054689	0.4055	0.006683	0	0.0798372	0.0415737	0.0548103	0.451366	20	0.598158
ENSG00000134460	10	IL2RA	6036530	rs12722489	10	6060049	T	C	0.142147	0.0216947	0.0221073	0.326427	-0.0756	0.00924199	2.83701e-16	-0.286967	0.294521	0.329883	0.80584	20	0.84546
ENSG00000134453	10	RBM17	6103246	rs140764661	10	6089079	G	A	0.0337972	-0.00983669	0.0316781	0.756166	-0.4656	0.0200841	6.83704e-119	0.0211269	0.0680433	0.756187	0.789068	18	0.945811
ENSG00000123243	10	ITIH5	7613134	rs10795561	10	7668252	A	T	0.625249	0.0175348	0.0164131	0.285367	0.3407	0.009178	1.27e-301	0.051467	0.0481946	0.285566	0.299922	20	0.83834
ENSG00000151655	10	ITIH2	7726418	rs77938199	10	7700504	G	A	0.0795229	-0.0289112	0.0260246	0.266604	1.0125	0.013111	0	-0.0285543	0.025706	0.266653	0.0200444	20	0.835298
ENSG00000165609	10	NUDT5	12180610	rs2399786	10	12173181	C	T	0.519881	-0.000817836	0.0155161	0.957964	-0.0714	0.00804712	7.13697e-19	0.0114543	0.217316	0.957965	0.862509	20	0.99361
ENSG00000165623	10	UCMA	13228070	rs1537771	10	13241177	T	C	0.150099	-0.0381657	0.0342697	0.265414	-0.3965	0.012199	9.77822e-232	0.0962565	0.0864812	0.265694	0.736758	20	0.835298
ENSG00000185267	10	CDNF	14828910	rs61738953	10	14820083	G	C	0.0407555	0.0333337	0.0353187	0.345273	-0.757	0.020946	5.23599e-286	-0.0440339	0.046672	0.345438	0.174619	7	0.854638
ENSG00000176244	10	ACBD7	15082126	rs4748140	10	15073720	G	C	0.445328	-0.00889248	0.015785	0.573196	-0.0453	0.007899	9.75702e-09	0.196302	0.350132	0.575035	0.0878399	20	0.933086
ENSG00000152465	10	NMT2	15135638	rs4237446	10	15199924	C	T	0.167992	0.00223352	0.0187115	0.904985	0.0756	0.010191	1.186e-13	0.0295439	0.247539	0.904998	0.162619	19	0.988679
ENSG00000148468	10	FAM171A1	15291466	rs183842339	10	14979416	T	A	0.0109344	0.245938	0.381394	0.519032	0.3362	0.0487045	5.097e-12	0.731523	1.13937	0.520844	0.0437368	6	0.91955
ENSG00000107614	10	TRDMT1	17169695	rs11254435	10	17182427	T	A	0.496024	0.0360568	0.015533	0.0202703	-0.3093	0.006818	0	-0.116575	0.0502856	0.0204346	0.109993	20	0.421586
ENSG00000026025	10	VIM	17232917	rs796667	10	16904820	T	G	0.656064	-0.0144722	0.0163595	0.376352	-0.0763	0.00806288	2.98899e-21	0.189675	0.215345	0.378429	0.519648	20	0.877934
ENSG00000148488	10	ST8SIA6	17385008	rs45462798	10	17453620	A	T	0.0357853	-0.0508703	0.0482634	0.291877	-0.1285	0.0211899	1.326e-09	0.395878	0.381222	0.299063	0.49475	8	0.83834
ENSG00000260314	10	MRC1	17860256	rs181242111	10	17823665	A	G	0.11332	-0.00777833	0.0275879	0.777983	0.6454	0.009773	0	-0.012052	0.0427458	0.777986	0.887054	20	0.954175
ENSG00000150867	10	PIP4K2A	22624716	rs11013176	10	22888542	G	A	0.287276	0.0180724	0.017968	0.314506	-0.1246	0.00890741	1.836e-44	-0.145043	0.144578	0.315755	0.333983	20	0.83834
ENSG00000099250	10	NRP1	33256877	rs2506150	10	33194380	A	G	0.374751	-0.00655034	0.0160233	0.682688	-0.301	0.008641	7.45613e-266	0.0217619	0.0532372	0.682706	0.328655	20	0.939739
ENSG00000165731	10	RET	43103708	rs2435359	10	43084567	G	A	0.746521	-0.0120498	0.0162462	0.458268	0.3379	0.009151	1.83997e-298	-0.0356608	0.0480896	0.45836	0.679106	20	0.906851
ENSG00000169826	10	CSGALNACT2	43161874	rs2435382	10	43181651	T	A	0.26839	0.00284451	0.0168069	0.865603	-0.1148	0.00836056	6.60906e-43	-0.024778	0.146413	0.865613	0.811436	20	0.974013
ENSG00000107562	10	CXCL12	44378329	rs1023264	10	44398308	T	C	0.664016	0.0148935	0.0172734	0.388566	-0.1449	0.00937662	7.16403e-54	-0.102785	0.119395	0.389303	0.187849	20	0.888258
ENSG00000263639	10	MSMB	46040744	rs4935162	10	46070123	G	C	0.432406	0.0162781	0.0159683	0.308011	0.9016	0.004748	0	0.0180547	0.0177113	0.30802	0.130668	10	0.83834
ENSG00000107643	10	MAPK8	48373000	rs1997365	10	48299932	A	C	0.688867	0.00682422	0.0160275	0.670267	0.0563	0.00888119	2.309e-10	0.121212	0.285322	0.670964	0.248257	20	0.939425
ENSG00000188611	10	ASAH2	50231249	rs4444026	10	50270141	T	A	0.780318	0.00811233	0.0192545	0.673521	0.5357	0.008123	0	0.0151434	0.0359434	0.673527	0.988754	20	0.939425
ENSG00000107984	10	DKK1	52316162	rs75580312	10	51875766	A	G	0.0139165	-0.106635	0.0403573	0.00823493	0.7202	0.0332932	8.97103e-104	-0.148063	0.0564527	0.00872156	0.148898	9	0.260594
ENSG00000165471	10	MBL2	52769082	rs7899547	10	52777079	G	T	0.648111	0.0110447	0.0164093	0.500901	0.8955	0.004843	0	0.0123336	0.0183243	0.500902	0.546146	20	0.911206
ENSG00000122862	10	SRGN	69096454	rs67852477	10	69097207	G	C	0.0149105	-0.0323205	0.0562964	0.565893	-0.965	0.0428691	3.2841e-112	0.0334927	0.0583572	0.566018	0.360195	14	0.93036
ENSG00000122958	10	VPS26A	69148962	rs10998638	10	69201349	C	G	0.254473	0.0362391	0.0165943	0.0289748	-0.1841	0.009461	2.45303e-84	-0.196845	0.0907033	0.0299914	0.170147	20	0.50451
ENSG00000079332	10	SAR1A	70158906	rs870801	10	70169990	A	C	0.411531	0.00301702	0.0158292	0.84884	0.1499	0.00829593	5.5819e-73	0.0201269	0.105604	0.848849	0.366203	20	0.971024
ENSG00000180817	10	PPA1	70218373	rs10823500	10	70245434	G	A	0.400596	0.00180743	0.0154656	0.906965	0.1753	0.00812861	3.76299e-103	0.0103105	0.0882249	0.906966	0.101889	20	0.988679
ENSG00000166228	10	PCBD1	70885422	rs844124	10	70889673	T	C	0.317097	-0.0102425	0.0171799	0.551049	0.1279	0.00860753	6.07495e-50	-0.0800821	0.134431	0.551368	0.385464	20	0.925892
ENSG00000107731	10	UNC5B	71257717	rs12262480	10	71302392	C	A	0.0894632	0.00874239	0.0228523	0.702047	0.1886	0.0140248	3.17799e-41	0.0463541	0.121217	0.70216	0.904855	20	0.945529
ENSG00000107738	10	VSIR	71760538	rs10762477	10	71771312	G	A	0.130219	-0.00794711	0.0225871	0.724957	0.3585	0.011023	5.05972e-232	-0.0221677	0.0630081	0.724971	0.56865	20	0.945529
ENSG00000197746	10	PSAP	71833774	rs1867981	10	71835464	T	C	0.535785	-0.0126598	0.0153893	0.410714	-0.2727	0.008165	1.43406e-244	0.0464239	0.0564502	0.410857	0.812458	20	0.892169
ENSG00000107742	10	SPOCK2	72074033	rs1245548	10	72086126	A	G	0.403579	-0.0141193	0.0157399	0.369695	0.1888	0.00822076	1.01396e-116	-0.0747844	0.0834317	0.370063	0.0606525	20	0.872765
ENSG00000148719	10	DNAJB12	72343990	rs9416018	10	72340884	A	G	0.579523	-0.0169686	0.0155276	0.274478	-0.0833	0.00866589	7.08797e-22	0.203705	0.187607	0.277564	0.831	20	0.83834
ENSG00000138308	10	PLA2G12B	72944784	rs3829126	10	72954419	T	G	0.0884692	-0.0359789	0.0321315	0.262825	-0.1494	0.0137186	1.28201e-27	0.240823	0.216204	0.265336	0.465044	20	0.835298
ENSG00000138279	10	ANXA7	73394588	rs79083576	10	73561442	C	T	0.0109344	-0.0295537	0.0858743	0.730733	-0.4002	0.0382017	1.114e-25	0.0738473	0.214694	0.730873	0.0434605	9	0.945529
ENSG00000122861	10	PLAU	73913336	rs2227551	10	73909432	T	G	0.757455	-0.000651161	0.0160899	0.967718	-0.2871	0.009217	5.2386e-213	0.00226806	0.0560429	0.967718	0.842998	20	0.99361
ENSG00000156110	10	ADK	74430582	rs4746172	10	74096084	T	C	0.758449	0.00992868	0.0164471	0.546061	0.0561	0.00923301	1.232e-09	0.176982	0.294618	0.548029	0.807853	18	0.922388
ENSG00000079393	10	DUSP13	75101826	rs4746262	10	75093631	C	G	0.44334	0.0315184	0.0154034	0.0407371	-0.1503	0.008252	4.01297e-74	-0.209703	0.103129	0.0420115	0.99728	20	0.554673
ENSG00000133661	10	SFTPD	79960040	rs12357764	10	79995964	A	C	0.323062	0.0185712	0.0160248	0.246496	0.5311	0.005424	0	0.0349674	0.030175	0.246529	0.227247	20	0.823187
ENSG00000122359	10	ANXA11	80178230	rs2152546	10	80146628	T	G	0.503976	-0.0209531	0.0154689	0.175566	-0.147	0.00794129	1.68798e-76	0.142538	0.105512	0.176722	0.888828	20	0.783398
ENSG00000122378	10	PRXL2A	80422472	rs10887871	10	80436305	G	A	0.435388	-0.00625765	0.0154593	0.685637	-0.0928	0.00787351	4.58999e-32	0.0674316	0.166685	0.685813	0.353922	20	0.940707
ENSG00000107789	10	MINPP1	87529168	rs59980852	10	87515989	T	C	0.45328	-0.0203431	0.0157081	0.195296	-0.0948	0.00820098	6.60196e-31	0.21459	0.166734	0.198088	0.0504459	20	0.786905
ENSG00000171862	10	PTEN	87917284	rs117002784	10	88147290	T	C	0.0159046	0.0274865	0.0629873	0.66256	0.1338	0.0212185	2.867e-10	0.20543	0.471883	0.663315	0.566054	8	0.939425
ENSG00000204020	10	LIPN	88769804	rs10509554	10	88766035	T	C	0.309145	-0.00124136	0.0172937	0.942776	0.7772	0.005602	0	-0.00159722	0.0222513	0.942776	0.764968	20	0.993047
ENSG00000138134	10	STAMBPL1	88927444	rs1147604	10	88860435	A	G	0.50994	0.0303917	0.0153925	0.0483315	0.1047	0.00802917	7.24994e-39	0.290274	0.148691	0.0509148	0.0688932	20	0.576702
ENSG00000026103	10	FAS	88991709	rs7911226	10	89009208	G	A	0.308151	0.00710189	0.0159945	0.657027	-0.2358	0.008958	1.05054e-152	-0.0301183	0.0678404	0.657073	0.555073	20	0.939425
ENSG00000119917	10	IFIT3	89352390	rs10509571	10	89332801	A	T	0.262425	-0.0178586	0.0187852	0.341772	-0.0904	0.00897659	7.44896e-24	0.197551	0.208725	0.343911	0.643702	20	0.854638
ENSG00000174721	10	FGFBP3	91908035	rs11186737	10	91906592	T	C	0.333002	-0.0220688	0.0172225	0.200054	-0.2914	0.009057	4.07779e-227	0.0757337	0.0591495	0.200412	0.711032	20	0.786905
ENSG00000138207	10	RBP4	93596716	rs10882283	10	93601207	C	A	0.379722	-0.0118633	0.0164541	0.470913	-0.0855	0.00856833	1.89099e-23	0.138752	0.192947	0.472068	0.9704	20	0.906851
ENSG00000107438	10	PDLIM1	95264292	rs1328599	10	95294018	T	G	0.911531	0.06611	0.0300719	0.0279209	-0.1318	0.0174477	4.22102e-14	-0.501593	0.237629	0.0347873	0.07209	3	0.524229
ENSG00000095713	10	CRTAC1	97947914	rs684225	10	97882605	A	C	0.424453	0.00347724	0.0154315	0.82172	-0.3464	0.006306	0	-0.0100382	0.0445486	0.821721	0.351035	19	0.969653
ENSG00000138175	10	ARL3	102694064	rs8354	10	102676884	T	C	0.0974155	-0.0340518	0.0309198	0.270769	-0.238	0.0132606	4.98794e-72	0.143075	0.130159	0.271669	0.0859136	20	0.836409
ENSG00000214435	10	AS3MT	102885684	rs11191421	10	102863296	G	C	0.251491	0.0228176	0.0188032	0.22494	-0.054	0.00912619	3.278e-09	-0.422548	0.355455	0.234537	0.578883	20	0.816169
ENSG00000076685	10	NT5C2	103182395	rs4919682	10	102824573	T	C	0.287276	0.0229443	0.017162	0.181246	0.1203	0.00895892	4.14696e-41	0.190726	0.143365	0.183404	0.0328116	20	0.783398
ENSG00000148834	10	GSTO1	104251408	rs45596840	10	104268396	A	G	0.335984	-0.0126711	0.017209	0.461546	-0.8222	0.005776	0	0.0154112	0.0209307	0.46155	0.13577	20	0.906851
ENSG00000108018	10	SORCS1	106869184	rs2210969	10	107273264	A	G	0.558648	0.000756471	0.0158114	0.961841	-0.0639	0.00816335	4.97001e-15	-0.0118384	0.247444	0.961842	0.756219	20	0.99361
ENSG00000108039	10	XPNPEP1	109894160	rs55717725	10	109906871	C	T	0.16501	-0.0297635	0.0223178	0.182327	0.0864	0.011562	7.85397e-14	-0.344485	0.262389	0.189224	0.949576	20	0.786905
ENSG00000165816	10	VWA2	114266872	rs34668207	10	114136365	A	G	0.115308	-0.00576857	0.0272738	0.832493	0.2821	0.0131944	2.03801e-101	-0.0204487	0.0966861	0.832501	0.221681	20	0.971024
ENSG00000151892	10	GFRA1	116166864	rs4550150	10	116226964	A	G	0.328032	-0.00847086	0.0172045	0.622462	0.1978	0.00918429	7.04513e-103	-0.0428254	0.087002	0.622554	0.918655	20	0.939425
ENSG00000175535	10	PNLIP	116556893	rs147414236	10	116639325	C	A	0.0119284	-0.0421675	0.0440732	0.338689	-0.3002	0.0370017	4.93303e-16	0.140465	0.14783	0.342023	0.507933	3	0.854638
ENSG00000187021	10	PNLIPRP1	116599780	rs2915766	10	116593741	T	C	0.527833	-0.0062565	0.0155571	0.687564	0.1466	0.00828347	4.35201e-70	-0.0426774	0.106147	0.68764	0.876767	20	0.941133
ENSG00000266200	10	PNLIPRP2	116633048	rs7910135	10	116638535	A	C	0.535785	-0.00500508	0.015978	0.754093	1.0139	0.004951	0	-0.00493646	0.015759	0.754092	0.750385	20	0.945529
ENSG00000107679	10	PLEKHA1	122403525	rs10788274	10	122301287	A	G	0.54175	0.0090951	0.0157989	0.564832	-0.282	0.007999	2.93692e-272	-0.0322521	0.0560319	0.564884	7.7568e-19	20	0.93036
ENSG00000166033	10	HTRA1	122486729	rs61871680	10	122310940	A	G	0.171968	0.0174229	0.0174573	0.318266	0.1095	0.0104103	7.10404e-26	0.159113	0.160143	0.320434	4.1247e-15	20	0.83834
ENSG00000196177	10	ACADSB	123033634	rs7913063	10	123039167	T	A	0.0805169	-0.101139	0.0267833	0.000159243	0.1687	0.0134493	4.31803e-36	-0.59952	0.165801	0.000299313	0.0154746	20	0.0259354
ENSG00000182022	10	CHST15	124050633	rs6588740	10	124095824	T	C	0.666998	0.00701127	0.0162711	0.66654	0.0987	0.00913441	3.249e-27	0.0710362	0.164985	0.666788	0.00847145	20	0.939425
ENSG00000188690	10	UROS	125804119	rs1935451	10	125816857	A	G	0.909543	0.0252672	0.0272829	0.354384	-0.2956	0.0130056	2.33002e-114	-0.0854777	0.0923733	0.354783	0.780347	20	0.862655
ENSG00000108010	10	GLRX3	130160456	rs12248841	10	130146988	C	T	0.446322	-9.76357e-05	0.0160168	0.995136	-0.0791	0.00828451	1.323e-21	0.00123433	0.202488	0.995136	0.646311	20	0.99852
ENSG00000127884	10	ECHS1	133367920	rs10466126	10	133373302	G	A	0.767396	0.0313331	0.0204201	0.124925	-0.0586	0.00904159	9.10201e-11	-0.534695	0.358099	0.135398	0.339642	20	0.75692
ENSG00000177951	11	BET1L	187592	rs11604127	11	196944	T	C	0.2167	0.00230605	0.0171002	0.892726	0.1221	0.009079	3.13697e-41	0.0188866	0.140058	0.892732	0.341901	20	0.985048
ENSG00000099834	11	CDHR5	621328	rs12360820	11	620927	C	A	0.828032	-0.0187955	0.0206608	0.362971	0.0702	0.0105255	2.56599e-11	-0.267742	0.297039	0.367391	0.637374	20	0.872468
ENSG00000070031	11	SCT	626745	rs186533174	11	621951	A	G	0.0109344	0.0921554	0.0398838	0.020855	0.6563	0.0898017	2.705e-13	0.140417	0.0637356	0.0275869	NA	NA	0.487838
ENSG00000177156	11	TALDO1	756214	rs143912793	11	726824	A	G	0.0337972	0.00900799	0.0592333	0.879127	0.2024	0.0189768	1.47401e-26	0.0445059	0.292684	0.879139	0.41207	10	0.979144
ENSG00000183020	11	AP2A2	968563	rs7482118	11	972603	G	A	0.666004	0.0165583	0.0161552	0.305386	-0.0619	0.00832152	1.018e-13	-0.267501	0.263455	0.309935	0.603817	14	0.83834
ENSG00000174672	11	BRSK2	1426294	rs4255564	11	1384495	T	C	0.704771	-0.0152721	0.0162135	0.346225	-0.1739	0.00980843	2.47606e-70	0.0878212	0.0933661	0.346904	0.28317	20	0.85476
ENSG00000117984	11	CTSD	1758662	rs55861089	11	1762527	G	A	0.0954274	0.0402713	0.0339148	0.23506	-0.3255	0.0128031	1.38596e-142	-0.123721	0.104307	0.23557	0.0244205	20	0.818122
ENSG00000184281	11	TSSC4	2402183	rs11555995	11	2402315	G	A	0.157058	-0.0155994	0.026338	0.553665	0.0795	0.0122459	8.471e-11	-0.196219	0.332671	0.555306	NA	NA	0.927528
ENSG00000205531	11	NAP1L4	2968404	rs737872	11	2962264	T	G	0.78827	-0.00825196	0.0180164	0.646934	0.1754	0.0101659	1.04699e-66	-0.0470465	0.102752	0.64705	0.449342	20	0.939425
ENSG00000167323	11	STIM1	3973868	rs1869085	11	3883134	C	A	0.331014	-0.0383898	0.0159062	0.0157997	-0.0951	0.00850939	5.35102e-29	0.403678	0.171113	0.018318	0.739197	20	0.391915
ENSG00000167325	11	RRM1	4116820	rs11031142	11	4153145	T	C	0.549702	0.0200085	0.0155269	0.197525	-0.055	0.00811256	1.205e-11	-0.363791	0.287362	0.205524	0.634191	20	0.786905
ENSG00000166311	11	SMPD1	6392719	rs1050239	11	6394233	A	G	0.207753	-0.00397951	0.0189616	0.833767	-0.3608	0.006687	0	0.0110297	0.0525547	0.833769	0.985824	20	0.971024
ENSG00000110171	11	TRIM3	6461536	rs35717222	11	6462533	A	G	0.168986	0.00162251	0.0239395	0.945965	-0.1392	0.0106195	2.96497e-39	-0.011656	0.171981	0.945965	0.860681	20	0.99355
ENSG00000166340	11	TPP1	6616108	rs3758978	11	6620437	G	C	0.37674	0.0154354	0.0158274	0.329444	0.1352	0.00833088	3.15703e-59	0.114167	0.117278	0.330316	0.698831	20	0.84546
ENSG00000166394	11	CYB5R2	7671161	rs75250135	11	7661019	G	C	0.580517	-0.00415403	0.0166011	0.802412	0.221	0.00885286	1.51697e-137	-0.0187965	0.0751219	0.802422	0.116278	20	0.966364
ENSG00000133789	11	SWAP70	9708535	rs415895	11	9748015	G	C	0.661034	-0.010682	0.0175316	0.542327	-0.4229	0.006754	0	0.0252589	0.0414576	0.542345	0.645696	20	0.91955
ENSG00000133800	11	LYVE1	10584328	rs114527818	11	10597494	A	T	0.0397614	0.0225526	0.0295409	0.445203	0.4138	0.0194114	7.827e-101	0.0545012	0.0714351	0.445495	0.26432	18	0.906851
ENSG00000072952	11	IRAG1	10633540	rs4910165	11	10652497	G	C	0.693837	-0.0198212	0.0164126	0.227168	-0.1096	0.00831254	1.072e-39	0.18085	0.150377	0.229113	0.979237	20	0.813435
ENSG00000050165	11	DKK3	11982988	rs11022114	11	12017327	A	G	0.312127	0.0060033	0.0162517	0.711833	0.332	0.006955	0	0.0180822	0.0489524	0.711841	0.89313	20	0.945529
ENSG00000197702	11	PARVA	12456460	rs201746053	11	12335453	C	T	0.055666	0.0197883	0.0408463	0.628061	0.1544	0.015206	3.18398e-24	0.128163	0.26485	0.628452	0.358832	20	0.939425
ENSG00000262655	11	SPON1	14115428	rs1969539	11	14017074	G	A	0.50497	-0.00256196	0.0157459	0.870749	-0.2805	0.008243	8.33692e-254	0.00913355	0.0561358	0.870751	0.432689	20	0.976363
ENSG00000133818	11	RRAS2	14321214	rs77751415	11	14877043	T	C	0.0208748	0.0197345	0.0262296	0.451825	0.7034	0.117041	1.857e-09	0.0280559	0.0375808	0.455337	0.693061	4	0.906851
ENSG00000175868	11	CALCB	14993670	rs10766205	11	15070774	A	G	0.762425	-0.0237582	0.01978	0.229705	0.2492	0.008738	6.78869e-179	-0.0953379	0.0794444	0.230117	0.515912	20	0.813861
ENSG00000166689	11	PLEKHA7	16895856	rs446518	11	16856962	T	C	0.130219	0.0390527	0.0289209	0.176911	0.658	0.010887	0	0.0593506	0.0439637	0.177019	0.113145	20	0.783398
ENSG00000148965	11	SAA4	18234078	rs2460827	11	18231629	T	C	0.973161	0.0206894	0.0585647	0.723884	-2.031	0.018821	0	-0.0101868	0.0288356	0.723884	0.170098	16	0.945529
ENSG00000134339	11	SAA2	18243946	rs10430893	11	18259448	T	C	0.11332	0.0454628	0.0264737	0.085929	-0.5962	0.013148	0	-0.0762543	0.0444359	0.0861526	0.484542	20	0.701687
ENSG00000173432	11	SAA1	18268118	rs10430893	11	18259448	T	C	0.11332	0.0454628	0.0264737	0.085929	-0.7459	0.012765	0	-0.0609503	0.0355076	0.0860632	0.413521	20	0.701687
ENSG00000134333	11	LDHA	18401492	rs111294128	11	18390175	G	A	0.0109344	0.0238319	0.0732372	0.744873	-0.2458	0.0246391	1.941e-23	-0.0969565	0.298113	0.745004	0.145389	6	0.945529
ENSG00000166796	11	LDHC	18432190	rs4757651	11	18396036	A	G	0.116302	-0.0446535	0.0258451	0.084035	0.0724	0.012624	9.74398e-09	-0.616761	0.372823	0.098067	0.258484	11	0.717089
ENSG00000074319	11	TSG101	18497644	rs1395319	11	18526636	G	T	0.360835	0.0128468	0.0156072	0.410433	0.1473	0.00855774	2.13995e-66	0.0872152	0.106076	0.410967	0.214776	20	0.892169
ENSG00000109854	11	HTATIP2	20373734	rs10437608	11	20364060	A	G	0.538767	-0.0120903	0.0154946	0.43522	0.5467	0.006438	0	-0.0221151	0.0283432	0.435239	0.776865	20	0.903316
ENSG00000165973	11	NELL1	21122618	rs8176786	11	20937848	T	C	0.054672	0.0779152	0.035801	0.0295298	1.0654	0.012451	0	0.0731323	0.0336142	0.0295824	0.428472	20	0.50261
ENSG00000205213	11	LGR4	27419376	rs2472628	11	27376101	T	C	0.367793	0.0135157	0.0155655	0.385221	0.0994	0.00797363	1.14301e-35	0.135973	0.156974	0.386374	0.660759	20	0.888148
ENSG00000176697	11	BDNF	27688476	rs10501089	11	27767312	T	C	0.0397614	-0.0110078	0.026226	0.674682	0.1625	0.0161047	6.10199e-24	-0.0677403	0.16153	0.674949	0.161315	9	0.939425
ENSG00000066382	11	MPPED2	30485682	rs11031140	11	30586586	A	G	0.218688	-0.0470747	0.0226073	0.0373164	-0.1597	0.0103901	2.58497e-53	0.29477	0.142854	0.0390718	0.216718	20	0.5505
ENSG00000049449	11	RCN1	32098398	rs531576	11	32089877	A	G	0.145129	-0.0220362	0.0204769	0.281861	-0.1735	0.0115383	4.21096e-51	0.12701	0.118324	0.28309	0.711568	20	0.83834
ENSG00000110427	11	KIAA1549L	33525105	rs2753408	11	33378145	A	G	0.469185	-0.000359783	0.0155845	0.981582	-0.3242	0.006912	0	0.00110976	0.0480706	0.981582	0.186827	20	0.994191
ENSG00000085063	11	CD59	33719744	rs831630	11	33721473	T	C	0.296223	-0.012339	0.0159826	0.4401	-0.1828	0.0085671	5.10219e-101	0.0675	0.0874894	0.440397	0.17592	20	0.906851
ENSG00000121691	11	CAT	34455497	rs769218	11	34449132	A	G	0.215706	0.00529799	0.019199	0.782586	-0.212	0.00963714	2.99408e-107	-0.0249905	0.0905684	0.782602	0.468893	20	0.956128
ENSG00000110435	11	PDHX	34968210	rs35560997	11	34978135	C	G	0.0119284	-0.00476446	0.1089	0.965103	-0.457	0.0368336	2.39003e-35	0.0104255	0.238295	0.965103	0.909062	5	0.99361
ENSG00000179431	11	FJX1	35619662	rs10768174	11	36057706	A	G	0.563618	0.00668242	0.0159912	0.676033	-0.1802	0.00835249	3.12401e-103	-0.0370834	0.088758	0.676091	0.993915	20	0.939425
ENSG00000148948	11	LRRC4C	40786988	rs7941452	11	40291161	A	C	0.329026	0.0195849	0.0155405	0.207578	0.1713	0.00837586	5.81107e-93	0.114331	0.090893	0.208441	0.000339415	20	0.786905
ENSG00000166199	11	ALKBH3	43900542	rs2434484	11	43927458	G	T	0.33002	-0.0148607	0.0168294	0.377225	-0.2406	0.008594	1.80348e-172	0.0617652	0.0699824	0.377462	0.243439	20	0.876867
ENSG00000110492	11	MDK	46382296	rs77817298	11	46506102	A	G	0.0139165	0.0945098	0.0970787	0.330287	0.381	0.0343639	1.44699e-28	0.248057	0.25578	0.332143	0.961673	5	0.84546
ENSG00000180210	11	F2	46729351	rs3136516	11	46739206	A	G	0.522863	0.0210141	0.0155593	0.176829	-0.1125	0.00838403	4.71999e-41	-0.186792	0.139004	0.179016	0.802811	20	0.783398
ENSG00000134569	11	LRP4	46887680	rs2306029	11	46871557	C	T	0.54175	0.017202	0.0156979	0.273161	-0.415	0.006615	0	-0.0414506	0.037832	0.273233	0.369772	20	0.836409
ENSG00000149177	11	PTPRJ	48075632	rs191507130	11	48455935	T	C	0.0109344	0.0418908	0.0696205	0.547373	0.3238	0.0295669	6.541e-28	0.129372	0.215335	0.547976	NA	NA	0.922388
ENSG00000086205	11	FOLH1	49176865	rs61885329	11	49354198	A	G	0.0497018	0.030896	0.0405059	0.445611	0.3637	0.0217407	8.0539e-63	0.0849491	0.111487	0.446083	0.623373	6	0.906851
ENSG00000156575	11	PRG3	57378960	rs61886960	11	57411820	T	G	0.258449	-0.0115297	0.0184662	0.532386	0.0864	0.00880683	1.014e-22	-0.133446	0.214162	0.533214	0.645198	20	0.91955
ENSG00000149131	11	SERPING1	57608279	rs34052104	11	57617046	C	A	0.267396	-0.0135131	0.0168542	0.42269	-0.6827	0.007074	0	0.0197936	0.0246884	0.422705	0.233973	20	0.897731
ENSG00000134812	11	CBLIF	59837386	rs150884181	11	59843108	G	A	0.0129225	-0.0573313	0.0477699	0.230079	-0.5713	0.0269182	5.78892e-100	0.100352	0.0837497	0.230823	0.253595	20	0.814698
ENSG00000134827	11	TCN1	59859644	rs34324219	11	59855905	A	C	0.115308	-0.00554842	0.0249664	0.82413	-0.4887	0.013236	2.04799e-298	0.0113534	0.0510883	0.824134	0.986121	20	0.969653
ENSG00000006118	11	TMEM132A	60930810	rs555835	11	60921973	C	T	0.610338	-0.00174373	0.0166575	0.916628	0.533	0.006698	0	-0.00327154	0.0312524	0.916629	0.622422	20	0.989401
ENSG00000162174	11	ASRGL1	62365430	rs12275541	11	62322339	A	G	0.294235	0.00847817	0.0167692	0.61315	-0.2112	0.00863835	5.14296e-132	-0.0401429	0.0794166	0.613228	0.510275	20	0.939425
ENSG00000149541	11	B3GAT3	62618725	rs10792356	11	62673351	G	C	0.265408	-0.0130151	0.0184376	0.480251	-0.2554	0.008442	4.6931e-201	0.0509597	0.0722107	0.48037	0.0750551	20	0.906851
ENSG00000133328	11	PLAAT2	63558074	rs4963424	11	63559149	T	A	0.32008	0.0158873	0.0167907	0.34405	-0.0522	0.00832198	3.552e-10	-0.304354	0.3253	0.349473	0.222003	13	0.85476
ENSG00000173486	11	FKBP2	64242568	rs4672	11	64242407	A	G	0.0735586	-0.00128853	0.0303677	0.966155	-0.0854	0.0140871	1.342e-09	0.0150882	0.355602	0.966156	0.714621	14	0.99361
ENSG00000175376	11	EIF1AD	65999360	rs72930984	11	66011451	T	C	0.0238569	0.0124494	0.0516259	0.809442	0.6297	0.0272391	3.08895e-118	0.0197704	0.0819894	0.809452	0.865301	20	0.969653
ENSG00000175315	11	CST6	66012756	rs72930974	11	66004442	T	G	0.026839	0.00905386	0.051109	0.859392	0.5362	0.0286579	4.07508e-78	0.0168852	0.0953213	0.859398	0.804621	20	0.974013
ENSG00000174807	11	CD248	66315769	rs116884770	11	66904366	T	C	0.0308151	-0.0403812	0.0358867	0.260487	0.1167	0.0194073	1.819e-09	-0.346026	0.31285	0.268708	0.940067	12	0.836409
ENSG00000174080	11	CTSF	66566172	rs607736	11	66561406	A	G	0.310139	-0.00616072	0.0174827	0.724546	0.1842	0.00874114	1.41398e-98	-0.0334458	0.0949248	0.724583	0.254324	20	0.945529
ENSG00000173992	11	CCS	66599586	rs498045	11	66595526	G	A	0.512922	0.0194917	0.0156194	0.212064	0.1131	0.00805288	8.30604e-45	0.17234	0.138647	0.213861	0.3587	20	0.786905
ENSG00000084207	11	GSTP1	67585199	rs1254123	11	67567341	C	T	0.498012	0.0127277	0.0154899	0.411261	-0.1262	0.00796197	1.39797e-56	-0.100853	0.122906	0.411888	0.0514838	20	0.892253
ENSG00000006534	11	ALDH3B1	68018930	rs475325	11	68017592	T	C	0.227634	-0.00925145	0.0171662	0.589933	0.135	0.00938334	6.226e-47	-0.0685293	0.127246	0.590193	0.120209	20	0.93536
ENSG00000110203	11	FOLR3	72127380	rs76745121	11	72153923	C	A	0.0994036	0.00387391	0.0240565	0.872067	1.3447	0.008054	0	0.00288087	0.0178899	0.872067	0.105123	20	0.976719
ENSG00000165457	11	FOLR2	72219276	rs74603010	11	72215198	G	A	0.0387674	0.0822668	0.0406642	0.0430656	0.249	0.0283241	1.481e-18	0.330389	0.167579	0.0486616	0.0983206	20	0.564382
ENSG00000054967	11	RELT	73386936	rs12293998	11	73302315	G	T	0.208748	0.000827334	0.0171874	0.961608	0.0602	0.00887302	1.164e-11	0.0137431	0.285512	0.961609	0.153953	20	0.99361
ENSG00000054938	11	CHRDL2	74713928	rs61389091	11	74716876	T	C	0.0318091	-0.0055109	0.038226	0.885369	-0.6219	0.018278	9.67206e-254	0.00886139	0.061467	0.88537	0.688533	20	0.982296
ENSG00000137486	11	ARRB1	75305914	rs504683	11	75340189	G	A	0.26839	0.036044	0.0207569	0.0824784	0.0805	0.00885453	9.77802e-20	0.447752	0.262511	0.0880735	0.941553	20	0.706509
ENSG00000149257	11	SERPINH1	75567420	rs514887	11	75581004	A	G	0.532803	0.0293588	0.0155832	0.0595648	0.1232	0.00806389	1.072e-52	0.238302	0.127445	0.061506	0.938441	20	0.623333
ENSG00000137507	11	LRRC32	76664136	rs1320646	11	76659003	C	T	0.738569	0.00577025	0.0177736	0.745444	-0.0693	0.00928411	8.36996e-14	-0.0832648	0.256716	0.745676	0.792033	12	0.945529
ENSG00000137509	11	PRCP	82896760	rs2229437	11	82853252	G	T	0.186879	-0.00654125	0.021397	0.759826	0.2154	0.0111676	6.78202e-83	-0.0303679	0.0993486	0.759856	0.128788	20	0.947832
ENSG00000149972	11	CNTN5	99689917	rs4528296	11	99222947	T	C	0.917495	-0.0220598	0.0253652	0.38447	-0.4257	0.015189	7.64856e-173	0.0518201	0.0596134	0.3847	0.977583	20	0.88773
ENSG00000137673	11	MMP7	102525629	rs11568819	11	102530902	A	G	0.0666004	0.0292477	0.0316697	0.355735	0.5694	0.016823	4.08305e-251	0.0513658	0.0556401	0.355914	0.218655	20	0.862655
ENSG00000118113	11	MMP8	102719423	rs35231465	11	102713404	A	G	0.0218688	0.059986	0.0567395	0.290412	-0.6843	0.027199	1.12699e-139	-0.0876604	0.0829893	0.290838	0.723949	20	0.83834
ENSG00000166670	11	MMP10	102775565	rs486055	11	102779693	T	C	0.138171	-0.00723127	0.0216189	0.738011	-0.3796	0.011153	6.61068e-254	0.0190497	0.0569545	0.738023	0.0469346	20	0.945529
ENSG00000196611	11	MMP1	102793780	rs534191	11	102800966	T	C	0.409543	0.000115724	0.016131	0.994276	0.4334	0.005944	0	0.000267014	0.0372197	0.994276	0.575179	20	0.99852
ENSG00000262406	11	MMP12	102868859	rs28381684	11	102866461	T	A	0.127237	-0.0337048	0.020136	0.0941586	-0.7121	0.010613	0	0.0473316	0.0282857	0.0942609	0.627045	20	0.713497
ENSG00000137745	11	MMP13	102949364	rs17860571	11	102947442	G	T	0.252485	-0.0269678	0.0164366	0.100855	0.0618	0.00917482	1.63e-11	-0.436372	0.273741	0.110912	0.789992	19	0.729344
ENSG00000170962	11	PDGFD	104035784	rs7950273	11	104160870	G	C	0.309145	0.0250882	0.0162185	0.121891	-0.3493	0.00709	0	-0.0718242	0.0464543	0.122074	0.62384	20	0.745272
ENSG00000149313	11	AASDHPPT	106087100	rs11211830	11	106631214	T	C	0.153082	-0.0327045	0.0279041	0.241183	0.0588	0.0105325	2.368e-08	-0.556199	0.484905	0.25137	0.0732544	8	0.831345
ENSG00000075239	11	ACAT1	108132149	rs112087419	11	108127399	A	G	0.158052	0.00629178	0.0206126	0.760184	0.1137	0.0100804	1.65999e-29	0.0553367	0.181356	0.760269	0.891048	20	0.947832
ENSG00000178202	11	POGLUT3	108485258	rs74911261	11	108486410	A	G	0.028827	0.0379501	0.0834551	0.649298	-1.0197	0.028545	1.76607e-279	-0.0372169	0.0818494	0.649325	0.433005	20	0.939425
ENSG00000204381	11	LAYN	111551012	rs4938792	11	111550211	C	T	0.409543	-0.0274746	0.0166399	0.098712	-0.0523	0.00832237	3.29401e-10	0.525327	0.328961	0.110282	0.25694	20	0.729344
ENSG00000149294	11	NCAM1	113119856	rs2288158	11	113262954	G	T	0.115308	0.0107673	0.0230889	0.640972	0.327	0.0125656	2.68906e-149	0.0329275	0.0706196	0.641025	0.250718	14	0.939425
ENSG00000166741	11	NNMT	114285662	rs2604277	11	114308380	A	T	0.950298	0.0194079	0.0468798	0.678878	0.1274	0.0181884	2.479e-12	0.152338	0.368615	0.679408	0.827519	14	0.939425
ENSG00000076043	11	REXO2	114444857	rs28679554	11	114445071	C	A	0.148111	0.0398585	0.0250174	0.111108	-0.1551	0.0121495	2.54099e-37	-0.256986	0.16255	0.113886	0.153429	20	0.729344
ENSG00000182985	11	CADM1	115337088	rs11215406	11	115194362	C	T	0.260437	0.0270918	0.0174715	0.12099	0.1517	0.00866201	1.13497e-68	0.178588	0.115622	0.122446	0.733409	20	0.745272
ENSG00000110243	11	APOA5	116790894	rs35120633	11	116784884	A	G	0.0666004	-0.0765741	0.0316989	0.0157062	1.2612	0.013585	0	-0.0607153	0.0251424	0.0157415	0.0649347	20	0.391639
ENSG00000110244	11	APOA4	116822002	rs187929675	11	117240652	T	C	0.0109344	0.00618798	0.0750394	0.934278	-0.415	0.0391097	2.64399e-26	-0.0149108	0.180823	0.93428	0.209332	5	0.992578
ENSG00000110245	11	APOC3	116831389	rs964184	11	116778201	C	G	0.837972	0.0019624	0.0219753	0.928843	-0.2105	0.0123348	2.67597e-65	-0.00932257	0.104397	0.928844	0.048126	20	0.992578
ENSG00000118137	11	APOA1	116836686	rs77368797	11	116505867	T	G	0.0198807	0.0495491	0.0393168	0.207578	-0.5909	0.0271516	5.20295e-105	-0.0838536	0.0666486	0.208339	NA	NA	0.786905
ENSG00000149591	11	TAGLN	117203417	rs144037495	11	117165100	T	C	0.0178926	-0.0135225	0.0414506	0.744249	0.2372	0.0307831	1.303e-14	-0.0570089	0.174906	0.74447	0.227996	15	0.945529
ENSG00000160613	11	PCSK7	117218431	rs236910	11	117211258	G	A	0.263419	-0.00766166	0.0170518	0.653203	-0.8152	0.005963	0	0.0093985	0.0209174	0.653205	0.252241	20	0.939425
ENSG00000256269	11	HMBS	119089350	rs45510602	11	119046875	T	C	0.186879	-0.0332491	0.0194754	0.0877769	-0.0668	0.0102299	6.58101e-11	0.497741	0.301348	0.0985923	0.341481	10	0.717901
ENSG00000110395	11	CBL	119260112	rs73564493	11	119185564	A	G	0.0854871	-0.0318982	0.0466762	0.494357	-0.2542	0.0182603	4.72896e-44	0.125485	0.183841	0.494878	0.532372	20	0.910046
ENSG00000223953	11	C1QTNF5	119339941	rs9640	11	119339269	A	T	0.157058	-0.00543647	0.019831	0.783978	0.2796	0.0121327	1.64701e-117	-0.0194437	0.0709313	0.783992	0.603862	20	0.956128
ENSG00000184232	11	OAF	120220683	rs2845705	11	120230383	T	A	0.792247	0.0409983	0.0188111	0.0292961	-0.4995	0.008557	0	-0.0820787	0.0376861	0.0294093	0.595368	20	0.50261
ENSG00000154127	11	UBASH3B	122735098	rs11218735	11	122652542	A	G	0.261431	-0.0121211	0.0187648	0.518312	-0.133	0.00902204	3.47996e-49	0.0911361	0.141224	0.518714	0.600286	20	0.91955
ENSG00000109943	11	CRTAM	122855572	rs2370794	11	122844074	G	A	0.34493	0.00204275	0.0157294	0.896671	0.2309	0.008805	1.42514e-151	0.0088469	0.068123	0.896672	0.589501	20	0.987251
ENSG00000166250	11	CLMP	123132560	rs7946719	11	123197534	C	A	0.628231	-0.015514	0.016383	0.343662	0.2113	0.00832162	3.11595e-142	-0.0734217	0.0775882	0.343996	0.917918	20	0.854638
ENSG00000110013	11	SIAE	124664410	rs78778622	11	124660768	C	T	0.0516899	0.00118275	0.0320524	0.970564	-0.2011	0.014347	1.23e-44	-0.0058814	0.159386	0.970564	0.293082	17	0.99361
ENSG00000149564	11	ESAM	124757436	rs11219769	11	124750251	T	G	0.274354	0.00267042	0.0172409	0.876909	-0.2044	0.00957991	5.22606e-101	-0.0130647	0.084351	0.876912	0.99893	20	0.979144
ENSG00000237353	11	PATE4	125836694	rs665677	11	125882266	G	A	0.693837	0.0255169	0.0166021	0.124301	-0.127	0.00906622	1.39199e-44	-0.20092	0.13151	0.126562	0.105423	20	0.750618
ENSG00000064309	11	CDON	126009566	rs7101525	11	126020095	G	C	0.0884692	0.0345248	0.0235591	0.142797	-0.6651	0.012381	0	-0.0519092	0.0354351	0.142946	0.0744004	20	0.770111
ENSG00000150455	11	TIRAP	126290671	rs8177399	11	126290931	T	C	0.0188867	-0.0261818	0.0416086	0.529193	-0.5654	0.0315087	5.32193e-72	0.0463067	0.0736367	0.529445	0.968111	20	0.91955
ENSG00000084234	11	APLP2	130106479	rs73583419	11	130069495	A	C	0.05666	0.00743128	0.0430123	0.862831	0.2786	0.0165879	2.63998e-63	0.0266737	0.154395	0.862839	0.181311	20	0.974013
ENSG00000182667	11	NTM	131853650	rs2511504	11	131326501	C	T	0.403579	-0.00112755	0.0160065	0.943841	0.3616	0.006654	0	-0.00311822	0.0442658	0.943841	0.393919	20	0.993047
ENSG00000183715	11	OPCML	132973739	rs7118465	11	132100419	T	C	0.694831	-0.0143106	0.0164384	0.383994	-0.1064	0.00904212	5.76399e-32	0.134498	0.154918	0.385292	0.854209	20	0.887914
ENSG00000151500	11	THYN1	134250824	rs12278812	11	134252402	C	A	0.157058	-0.00914605	0.0207686	0.659663	-0.0627	0.00972103	1.119e-10	0.14587	0.332009	0.660404	0.923513	19	0.939425
ENSG00000004478	12	FKBP4	2800196	rs34728283	12	2816423	A	G	0.0377734	0.00764371	0.0421135	0.855973	-0.1659	0.017247	6.64395e-22	-0.0460742	0.253894	0.855998	0.171408	11	0.972114
ENSG00000118972	12	FGF23	4373970	rs6489536	12	4382743	C	G	0.336978	0.00707596	0.01624	0.663047	0.0516	0.00819985	3.11799e-10	0.137131	0.315482	0.663801	0.605257	14	0.939425
ENSG00000185652	12	NTF3	5476822	rs74056337	12	5435165	C	T	0.0874751	0.0445686	0.029226	0.127269	-0.1332	0.0124873	1.455e-26	-0.334599	0.221645	0.131142	0.0395188	20	0.751305
ENSG00000110799	12	VWF	6036824	rs2283335	12	6048228	C	T	0.368787	-0.0486628	0.0163213	0.00286794	0.1099	0.00815269	2.04502e-41	-0.442792	0.1521	0.00360051	0.153506	20	0.165095
ENSG00000067182	12	TNFRSF1A	6335436	rs4149584	12	6333477	T	C	0.0188867	-0.0604963	0.0724829	0.403927	-0.4263	0.0291132	1.49701e-48	0.14191	0.170304	0.404689	NA	NA	0.892169
ENSG00000139192	12	TAPBPL	6459104	rs2041388	12	6453670	A	G	0.293241	-0.0147285	0.0171357	0.390053	1.3258	0.003943	0	-0.0111091	0.0129248	0.390055	0.635064	20	0.888258
ENSG00000111640	12	GAPDH	6536443	rs12425927	12	6538662	G	A	0.112326	-0.0306521	0.0256643	0.232342	0.0807	0.0131026	7.31698e-10	-0.379828	0.323945	0.240994	0.212023	20	0.821865
ENSG00000139200	12	PIANP	6697303	rs11064321	12	6700730	C	G	0.361829	-0.0106914	0.0162517	0.510627	0.1718	0.0081464	1.00199e-98	-0.0622317	0.0946426	0.510831	0.744355	20	0.914536
ENSG00000089692	12	LAG3	6775484	rs3782735	12	6775910	A	G	0.60338	0.00854542	0.0157183	0.586674	0.1291	0.00852276	7.85014e-52	0.0661923	0.121831	0.586916	0.431232	10	0.93536
ENSG00000010610	12	CD4	6803828	rs61916271	12	6781356	A	G	0.212724	0.0251666	0.0193214	0.192736	-0.0607	0.00974583	4.715e-10	-0.414606	0.325196	0.202329	0.627751	6	0.786905
ENSG00000111669	12	TPI1	6869034	rs5446	12	6847298	T	C	0.303181	0.0117373	0.0176338	0.50566	-0.0523	0.00885945	3.563e-09	-0.224423	0.339303	0.508341	0.423494	4	0.914536
ENSG00000111674	12	ENO2	6918722	rs12831467	12	6886522	C	A	0.296223	0.008131	0.0180124	0.651693	0.1491	0.00903403	3.41894e-61	0.0545339	0.120853	0.651815	0.554395	5	0.939425
ENSG00000182326	12	C1S	7029646	rs11064385	12	6786059	A	G	0.621272	0.00956395	0.0162743	0.556751	-0.0748	0.00858835	3.053e-18	-0.12786	0.218066	0.557648	0.242929	11	0.927528
ENSG00000159403	12	C1R	7086377	rs11064432	12	6859577	G	C	0.0506958	-0.0198559	0.0418757	0.635384	-0.1896	0.0216355	1.895e-18	0.104725	0.221186	0.635878	NA	NA	0.939425
ENSG00000139178	12	C1RL	7099412	rs11064432	12	6859577	G	C	0.0506958	-0.0198559	0.0418757	0.635384	-0.2695	0.0225481	6.32001e-33	0.0736768	0.155505	0.63565	0.509776	4	0.939425
ENSG00000139194	12	RBP5	7122312	rs11064432	12	6859577	G	C	0.0506958	-0.0198559	0.0418757	0.635384	-0.1346	0.0219359	8.459e-10	0.147518	0.31204	0.636389	NA	NA	0.939425
ENSG00000198178	12	CLEC4C	7740494	rs7956804	12	6789294	A	G	0.774354	-0.0187669	0.0205881	0.36201	0.0929	0.0102365	1.133e-19	-0.202012	0.222731	0.364419	0.0873294	11	0.871121
ENSG00000126838	12	PZP	9178618	rs144371859	12	9964497	T	G	0.026839	0.0638942	0.0389767	0.101153	0.2566	0.0183868	2.90602e-44	0.249003	0.152941	0.103504	0.340349	20	0.729344
ENSG00000111796	12	KLRB1	9601234	rs144270109	12	10192558	G	A	0.026839	-0.0441618	0.0717126	0.538016	-0.1471	0.0211618	3.62199e-12	0.300216	0.489419	0.539603	0.319625	3	0.91955
ENSG00000172322	12	CLEC12A	9973505	rs588272	12	9985046	G	T	0.599404	0.0099293	0.0156659	0.526201	-1.2272	0.003585	0	-0.00809102	0.0127656	0.526201	0.585708	20	0.91955
ENSG00000165682	12	CLEC1B	9999533	rs659928	12	9996104	A	G	0.259443	-0.0427073	0.0179069	0.0170813	0.1722	0.00973735	5.5221e-70	-0.24801	0.10493	0.0181	0.0166285	20	0.391915
ENSG00000173391	12	OLR1	10165220	rs11053646	12	10160849	G	C	0.083499	0.0497764	0.027043	0.065675	-0.1808	0.0146776	7.23894e-35	-0.275312	0.151235	0.0686939	0.304812	20	0.652611
ENSG00000111261	12	MANSC1	12338149	rs3825259	12	12343701	G	A	0.116302	-0.0262833	0.0255201	0.303053	0.3843	0.013982	2.62861e-166	-0.0683927	0.0664533	0.303393	0.273803	20	0.83834
ENSG00000111276	12	CDKN1B	12703934	rs111909987	12	12699174	G	C	0.109344	-0.0543896	0.0245349	0.0266348	0.1207	0.0133355	1.416e-19	-0.450618	0.20928	0.0313042	0.118054	20	0.506265
ENSG00000013583	12	HEBP1	12987568	rs117295603	12	12990067	C	T	0.0298211	-0.064143	0.0515264	0.213185	-1.3694	0.020382	0	0.0468402	0.0376334	0.213263	0.666093	7	0.786905
ENSG00000111339	12	ART4	14834548	rs11276	12	14840505	T	C	0.372763	0.00202292	0.0167963	0.904136	0.8844	0.004969	0	0.00228734	0.0189917	0.904136	0.76365	20	0.988679
ENSG00000111341	12	MGP	14883360	rs7294636	12	14901082	A	G	0.363817	-0.00926613	0.0171811	0.589666	-0.2464	0.008303	1.566e-193	0.037606	0.06974	0.589727	0.0819052	20	0.93536
ENSG00000004700	12	RECQL	21485290	rs112755939	12	21289401	C	G	0.0159046	0.166906	0.193962	0.389507	1.054	0.038132	3.59757e-168	0.158355	0.184114	0.389738	0.25899	20	0.888258
ENSG00000111716	12	LDHB	21696600	rs74626198	12	21543317	C	T	0.0258449	-0.0321131	0.0376664	0.3939	-0.1771	0.0190963	1.792e-20	0.181327	0.213581	0.395889	0.330608	6	0.888496
ENSG00000205693	12	MANSC4	27771332	rs11049142	12	27776841	G	A	0.243539	-0.00750637	0.0191663	0.695322	0.5717	0.007996	0	-0.0131299	0.0335256	0.695326	0.856037	20	0.945529
ENSG00000087494	12	PTHLH	27965408	rs11049365	12	28138401	A	C	0.270378	0.0176399	0.0181854	0.332045	0.1225	0.00892521	7.17698e-43	0.143999	0.148823	0.333249	0.976834	20	0.84546
ENSG00000057294	12	PKP2	32843772	rs9919823	12	32821677	C	T	0.0347913	0.05619	0.0334764	0.0932502	0.243	0.0193092	2.565e-36	0.231235	0.138983	0.0961599	0.471586	18	0.713497
ENSG00000018236	12	CNTN1	40882427	rs1838343	12	40802428	T	C	0.408549	-0.0125581	0.0155193	0.418405	-0.1995	0.00829968	1.14001e-127	0.0629479	0.077835	0.418668	0.000224366	20	0.894859
ENSG00000151233	12	GXYLT1	42113360	rs147314383	12	42065929	C	T	0.166998	-0.0158342	0.0207116	0.444566	0.3027	0.01034	2.18004e-188	-0.0523099	0.0684462	0.444719	0.32856	14	0.906851
ENSG00000198001	12	IRAK4	43778626	rs12229685	12	43749386	T	C	0.0765408	0.0129807	0.0337554	0.700569	0.1379	0.0192568	8.00201e-13	0.0941313	0.245134	0.700979	0.560122	20	0.945529
ENSG00000139211	12	AMIGO2	47077833	rs79609374	12	47079943	G	A	0.331014	0.0423424	0.0167398	0.0114243	-0.1032	0.00914473	1.553e-29	-0.410295	0.166232	0.0135792	0.803979	20	0.368884
ENSG00000111405	12	ENDOU	47717650	rs11168215	12	47735995	C	A	0.305169	0.0167701	0.0180175	0.351973	0.0665	0.00867166	1.738e-14	0.252182	0.272928	0.355493	0.0664483	20	0.862655
ENSG00000152556	12	PFKM	48125772	rs4760682	12	48118502	A	C	0.817097	-0.0136544	0.0212977	0.521442	0.2044	0.0101654	6.35795e-90	-0.0668023	0.104249	0.521656	0.277986	20	0.91955
ENSG00000167588	12	GPD1	50107648	rs76829642	12	49886176	T	C	0.0109344	0.138616	0.118609	0.242534	-0.4088	0.0631304	9.45099e-11	-0.33908	0.294827	0.250103	NA	NA	0.828735
ENSG00000050405	12	LIMA1	50229654	rs7967954	12	50279701	A	G	0.55666	0.00911397	0.0157032	0.561652	0.0595	0.00800341	1.051e-13	0.153176	0.264722	0.56284	0.835148	20	0.93036
ENSG00000139567	12	ACVRL1	51915134	rs2277382	12	51912437	T	C	0.0805169	-0.0251514	0.0249895	0.314185	0.3163	0.0138728	4.58091e-115	-0.0795175	0.0790826	0.314656	0.296324	20	0.83834
ENSG00000186081	12	KRT5	52517552	rs641615	12	52519125	T	G	0.282306	-0.0328726	0.0181251	0.0697317	-0.1558	0.00941806	1.80802e-61	0.210992	0.117033	0.0714121	0.191852	20	0.661803
ENSG00000167768	12	KRT1	52677572	rs116778160	12	52884133	G	T	0.0208748	-0.0278429	0.0567567	0.623733	0.1532	0.0176912	4.73202e-18	-0.181742	0.371069	0.624289	0.492708	20	0.939425
ENSG00000167779	12	IGFBP6	53099890	rs10876406	12	53107653	C	T	0.127237	0.0414673	0.0214921	0.0536785	-0.1046	0.0132351	2.71801e-15	-0.396437	0.211504	0.0608791	0.113042	20	0.620609
ENSG00000135447	12	PPP1R1A	54582023	rs10876568	12	54590778	C	G	0.182903	0.0226123	0.0170288	0.184215	0.0648	0.0103592	3.968e-10	0.348955	0.268646	0.193964	0.170009	16	0.786905
ENSG00000135413	12	LACRT	54632853	rs10735857	12	54833783	G	A	0.447316	-0.00651032	0.0154822	0.674117	0.0535	0.0083517	1.495e-10	-0.121688	0.29001	0.674777	0.0837081	20	0.939425
ENSG00000123342	12	MMP19	55839200	rs7296597	12	55848171	G	A	0.931412	0.0313721	0.0306871	0.306627	0.2049	0.0199347	8.80402e-25	0.153109	0.150505	0.309009	0.239886	20	0.83834
ENSG00000185664	12	PMEL	55963711	rs2069398	12	55967092	A	G	0.0656064	0.0667687	0.0295297	0.0237553	0.416	0.014119	8.3697e-191	0.160502	0.0711936	0.0241685	0.0579385	20	0.448155
ENSG00000065361	12	ERBB3	56090152	rs2292238	12	56100038	C	A	0.413519	0.0178115	0.0158014	0.259652	-0.1065	0.00832581	1.82801e-37	-0.167244	0.148945	0.261497	0.748652	20	0.835298
ENSG00000175336	12	APOF	56361712	rs2020854	12	56349583	C	T	0.0685885	-0.0122108	0.0340117	0.71958	-0.3125	0.0145578	3.22403e-102	0.0390746	0.108853	0.719619	0.0234625	20	0.945529
ENSG00000166888	12	STAT6	57113774	rs150937490	12	57198815	C	G	0.0109344	-0.0312074	0.127489	0.806623	-0.4012	0.0307367	6.12604e-39	0.0777851	0.317825	0.806656	0.929773	5	0.96877
ENSG00000175189	12	INHBC	57443423	rs3741414	12	57450266	T	C	0.194831	0.0195033	0.0182282	0.28464	-1.2529	0.003808	0	-0.0155665	0.0145489	0.284643	0.780143	20	0.83834
ENSG00000240771	12	ARHGEF25	57613712	rs10437954	12	57610139	A	G	0.906561	0.0215489	0.0253281	0.394886	-0.1808	0.0123433	1.39399e-48	-0.119186	0.140325	0.395682	0.679173	16	0.888496
ENSG00000139263	12	LRIG3	58896326	rs140344867	12	59160344	G	A	0.0109344	-0.0764298	0.109298	0.484379	1.3777	0.037482	9.21891e-296	-0.0554764	0.079348	0.484457	0.194942	8	0.906851
ENSG00000135655	12	USP15	62338884	rs73136831	12	62337470	T	A	0.122266	-0.00145909	0.0312989	0.962818	0.1998	0.0136152	9.34797e-49	-0.00730275	0.156652	0.962818	0.0697636	20	0.99361
ENSG00000135677	12	GNS	64736438	rs1690278	12	64739864	G	C	0.484095	0.0236713	0.0157351	0.132489	-0.0449	0.00802319	2.19e-08	-0.5272	0.362889	0.146283	0.939831	10	0.770111
ENSG00000156076	12	WIF1	65085966	rs466104	12	64937575	C	T	0.472167	-0.0199515	0.0158001	0.20668	-0.0584	0.00810054	5.62e-13	0.341635	0.274668	0.213569	0.243601	20	0.786905
ENSG00000127318	12	IL22	68250923	rs139977220	12	68267650	A	G	0.0576541	-0.014325	0.0438994	0.744187	0.1259	0.0178076	1.549e-12	-0.113781	0.349056	0.744449	0.258014	10	0.945529
ENSG00000135678	12	CPM	68906884	rs1908671	12	69039624	C	G	0.287276	0.00214742	0.0182049	0.906101	-0.1013	0.00905544	4.73999e-29	-0.0211986	0.179723	0.906106	0.895735	20	0.988679
ENSG00000090382	12	LYZ	69351308	rs4761234	12	69338325	C	T	0.469185	-0.00161839	0.0157266	0.918036	-0.4897	0.006332	0	0.00330486	0.0321148	0.918036	0.622499	20	0.989401
ENSG00000127337	12	YEATS4	69375290	rs11615712	12	69225956	T	A	0.426441	-0.00203866	0.0158394	0.897588	-0.0473	0.00787008	1.854e-09	0.0431006	0.334948	0.897612	0.472495	18	0.987658
ENSG00000139292	12	LGR5	71513054	rs7305333	12	71525537	C	A	0.0457256	-0.071443	0.0418134	0.0875226	-0.1398	0.0197027	1.289e-12	0.511037	0.307644	0.0966869	0.401991	16	0.713497
ENSG00000080371	12	RAB21	71777574	rs61754230	12	71785666	T	C	0.0168986	-0.0206621	0.102902	0.840859	-0.3263	0.0314548	3.26902e-25	0.0633224	0.315419	0.840889	0.167309	5	0.971024
ENSG00000139278	12	GLIPR1	75492308	rs12422952	12	75487238	T	C	0.377734	-0.00729189	0.0161518	0.651658	-0.0859	0.00809207	2.529e-26	0.0848881	0.1882	0.651952	0.613827	20	0.939425
ENSG00000177425	12	PAWR	79632972	rs10506806	12	79061202	T	C	0.310139	-0.0167771	0.0176752	0.342525	-0.0492	0.00838559	4.43201e-09	0.340998	0.363923	0.348755	0.773562	6	0.85476
ENSG00000182050	12	MGAT4C	86397285	rs56299996	12	85943330	C	T	0.117296	0.00618451	0.0305018	0.839324	0.0914	0.0142509	1.421e-10	0.0676642	0.333884	0.839403	0.932543	20	0.971024
ENSG00000139329	12	LUM	91107062	rs1803343	12	91146007	C	T	0.0149105	0.0291651	0.0846743	0.730516	-0.6899	0.0324757	3.78205e-100	-0.0422744	0.12275	0.73055	NA	NA	0.945529
ENSG00000177889	12	UBE2N	93423810	rs10859511	12	93529957	A	T	0.143141	-0.0135881	0.0204166	0.505704	-0.0634	0.0112053	1.531e-08	0.214323	0.324249	0.508622	0.114403	11	0.914536
ENSG00000169372	12	CRADD	93786108	rs60169972	12	93837506	C	G	0.17992	0.00701238	0.0205343	0.73273	-0.0682	0.0105433	9.89202e-11	-0.102821	0.301509	0.733088	0.409359	13	0.945529
ENSG00000136040	12	PLXNC1	94228126	rs115651556	12	94220122	A	G	0.0178926	-0.00840904	0.0440998	0.848775	-2.0436	0.02548	0	0.00411482	0.0215795	0.848775	0.885166	3	0.971024
ENSG00000074527	12	NTN4	95724498	rs17288108	12	95738117	G	A	0.184891	-0.00938697	0.020408	0.645541	-0.2526	0.0118183	2.34893e-101	0.0371614	0.0808105	0.645618	0.773315	20	0.939425
ENSG00000196091	12	MYBPC1	101627190	rs3817552	12	101651385	G	C	0.150099	-0.00162367	0.0209298	0.938165	-0.1064	0.0114886	2.019e-20	0.0152601	0.196716	0.938167	0.935318	20	0.992578
ENSG00000111696	12	NT5DC3	103805844	rs954921	12	103779852	C	T	0.378728	0.0182976	0.0154752	0.237055	0.1674	0.00795011	2.00196e-98	0.109305	0.0925901	0.237792	0.0412587	20	0.820905
ENSG00000166598	12	HSP90B1	103942019	rs1165693	12	103946426	A	G	0.335984	0.00849439	0.0171968	0.62134	0.7214	0.006206	0	0.0117749	0.0238383	0.621343	0.079104	20	0.939425
ENSG00000171310	12	CHST11	104608654	rs1650132	12	104587879	G	A	0.470179	0.000963666	0.015468	0.950323	-0.2752	0.008126	2.0676e-251	-0.00350169	0.0562065	0.950323	0.790881	20	0.99361
ENSG00000110876	12	SELPLG	108627894	rs73191242	12	108620180	A	G	0.201789	-0.012801	0.0182129	0.482146	-0.2819	0.010228	3.21366e-167	0.0454097	0.0646287	0.482289	0.0163187	20	0.906851
ENSG00000139428	12	MMAB	109563648	rs17607959	12	109601970	T	A	0.175944	0.035758	0.0247016	0.147728	-0.4434	0.008998	0	-0.080645	0.0557336	0.147904	0.842303	20	0.770111
ENSG00000111275	12	ALDH2	111792210	rs10849939	12	111373800	A	G	0.207753	-0.0350483	0.018812	0.0624496	-0.0913	0.00914356	1.76999e-23	0.383881	0.209602	0.0670298	0.829429	20	0.651957
ENSG00000139410	12	SDSL	113430328	rs113152874	12	113429268	C	G	0.028827	0.0335305	0.0417111	0.421469	0.7747	0.029994	4.24603e-147	0.0432819	0.0538677	0.421694	0.652695	15	0.896682
ENSG00000088992	12	TESC	117069201	rs10850746	12	117047718	C	T	0.368787	-0.0223887	0.0171435	0.191568	-0.5317	0.00653	0	0.0421078	0.032247	0.191624	0.307929	20	0.786905
ENSG00000089220	12	PEBP1	118140854	rs11068834	12	118118867	T	G	0.0367793	-0.0215101	0.0613047	0.725685	-0.83	0.017581	0	0.0259158	0.0738631	0.725692	0.133641	11	0.945529
ENSG00000110801	12	PSMD9	121903514	rs10770186	12	121923506	G	A	0.565606	0.0176221	0.0155661	0.257602	0.1173	0.0080107	1.49501e-48	0.150231	0.133099	0.259019	0.666321	20	0.835298
ENSG00000111361	12	EIF2B1	123627086	rs6488889	12	123660246	C	T	0.0168986	0.00878264	0.0774881	0.90976	-0.1926	0.027254	1.585e-12	-0.0456004	0.402378	0.909771	0.968221	20	0.988679
ENSG00000139364	12	TMEM132B	125424382	rs3825381	12	125652317	T	C	0.250497	0.019552	0.0172944	0.258249	-0.1682	0.00944671	6.44606e-71	-0.116243	0.103028	0.259207	0.993004	20	0.835298
ENSG00000151952	12	TMEM132D	129487875	rs55851595	12	129595744	T	C	0.0685885	0.0115908	0.0252855	0.646666	0.6456	0.012916	0	0.0179535	0.0391675	0.646681	0.949315	20	0.939425
ENSG00000127863	13	TNFRSF19	23623237	rs9580698	13	23597740	G	C	0.287276	-0.0242661	0.016467	0.140584	0.1045	0.00878439	1.23999e-32	-0.232211	0.158783	0.14362	0.599435	20	0.770111
ENSG00000240654	13	C1QTNF9	24314850	rs11840418	13	24359488	T	C	0.368787	0.0354187	0.0175337	0.04338	-0.209	0.00867716	3.48585e-128	-0.169467	0.0841878	0.0441179	0.81142	20	0.554673
ENSG00000187676	13	B3GLCT	31266126	rs2025727	13	31311017	A	G	0.766402	-0.00840844	0.0171408	0.623745	0.2736	0.009285	7.65189e-191	-0.0307326	0.0626578	0.623792	0.0156997	20	0.939425
ENSG00000133116	13	KL	33041283	rs10467359	13	32955126	G	A	0.0616302	-0.00660415	0.0297822	0.82451	-0.3185	0.0208079	6.8969e-53	0.0207352	0.0935175	0.824528	0.0100415	20	0.969653
ENSG00000133083	13	DCLK1	35950017	rs1926318	13	36070005	T	C	0.22664	0.00333644	0.0186243	0.857824	0.2174	0.00985264	6.83491e-108	0.015347	0.0856712	0.857829	0.792243	20	0.973554
ENSG00000133104	13	SPART	36335909	rs41306019	13	36345381	C	T	0.188867	-0.00107295	0.0192218	0.955486	-0.0606	0.0102412	3.27299e-09	0.0177054	0.317206	0.955488	0.992215	8	0.99361
ENSG00000133110	13	POSTN	37580714	rs9532075	13	37530059	T	G	0.355865	-0.0207344	0.0155714	0.183003	0.1792	0.00840971	9.42926e-101	-0.115705	0.0870635	0.183856	0.324653	20	0.783398
ENSG00000080618	13	CPB2	46079110	rs9534312	13	46076084	C	T	0.335984	-0.00259341	0.0159714	0.871008	0.4946	0.006719	0	-0.00524345	0.0322916	0.871008	0.553139	20	0.976363
ENSG00000136167	13	LCP1	46168896	rs7990889	13	46117262	G	C	0.2167	0.0197293	0.0169841	0.245384	-0.1186	0.00915161	2.07697e-38	-0.166352	0.143779	0.247275	0.0811769	20	0.82409
ENSG00000139684	13	ESD	46784338	rs2298087	13	46777268	C	T	0.0765408	-0.0131982	0.0321097	0.681048	-0.3585	0.0138507	1.03201e-147	0.0368151	0.0895781	0.681085	0.559533	20	0.939739
ENSG00000136114	13	THSD1	52396770	rs41292808	13	52397382	T	C	0.0178926	-0.0038215	0.066816	0.95439	1.4692	0.019061	0	-0.00260108	0.0454778	0.95439	0.486694	20	0.99361
ENSG00000184226	13	PCDH9	66766640	rs73196184	13	67234051	A	G	0.110338	-0.0295432	0.021953	0.178385	0.2932	0.0133636	1.07501e-106	-0.100761	0.0750145	0.1792	0.0181958	20	0.783398
ENSG00000102805	13	CLN5	77004902	rs1773045	13	77010751	A	G	0.0974155	-0.0111505	0.025919	0.667045	-0.172	0.013697	3.614e-36	0.0648285	0.15078	0.66723	0.937549	20	0.939425
ENSG00000178235	13	SLITRK1	83879840	rs2876803	13	83794650	A	T	0.17495	-0.0022612	0.0231262	0.92211	0.0821	0.0109765	7.45301e-14	-0.027542	0.281707	0.922116	0.330702	20	0.990624
ENSG00000184564	13	SLITRK6	85799736	rs111508245	13	85342559	A	G	0.244533	0.0376837	0.0176243	0.0325035	-0.2052	0.00973537	1.27197e-98	-0.183644	0.0863292	0.0333993	0.431118	20	0.512221
ENSG00000165300	13	SLITRK5	87683822	rs12877225	13	87995130	A	G	0.270378	-0.00590271	0.0175957	0.737276	-0.1355	0.00936543	1.92701e-47	0.0435624	0.129892	0.737344	0.618039	15	0.945529
ENSG00000179399	13	GPC5	92136152	rs342706	13	91764804	C	T	0.285288	-0.00637573	0.0166956	0.70255	-0.5466	0.007177	0	0.0116643	0.0305448	0.702553	0.410273	20	0.945529
ENSG00000183098	13	GPC6	93817414	rs1535692	13	94382495	A	G	0.191849	-0.00105213	0.0174685	0.951972	-0.0662	0.00958396	4.93698e-12	0.0158932	0.263885	0.951974	0.785519	20	0.99361
ENSG00000185352	13	HS6ST3	96464834	rs9562027	13	96110589	T	A	0.467197	0.0318186	0.0155482	0.0407118	0.0954	0.0082705	8.79199e-31	0.333528	0.165524	0.0439063	0.343771	20	0.554673
ENSG00000125266	13	EFNB2	106512704	rs72632701	13	106643719	G	T	0.136183	-0.0218812	0.0243319	0.368504	0.0912	0.0121736	6.80198e-14	-0.239925	0.268712	0.371926	0.747259	9	0.872765
ENSG00000102524	13	TNFSF13B	108279862	rs113469631	13	108261424	G	T	0.0208748	-0.0415048	0.048299	0.390158	-0.1878	0.0246928	2.839e-14	0.221005	0.25882	0.393162	0.54501	10	0.888496
ENSG00000126217	13	MCF2L	112997060	rs3011487	13	112924107	C	T	0.439364	0.0104427	0.015541	0.501619	0.2089	0.0080387	6.98494e-149	0.049989	0.0744193	0.501761	0.411808	20	0.911206
ENSG00000057593	13	F7	113113236	rs6046	13	113118845	A	G	0.111332	0.0445284	0.0288753	0.123051	-1.2451	0.009631	0	-0.0357629	0.0231928	0.123078	0.202083	20	0.745272
ENSG00000126218	13	F10	113136164	rs547138	13	113137856	A	T	0.607356	0.0173044	0.0155323	0.265242	0.154	0.00844435	2.62304e-74	0.112366	0.101047	0.26613	0.791006	19	0.835298
ENSG00000183087	13	GAS6	113842312	rs6602909	13	113849020	C	T	0.362823	-0.000663681	0.0162937	0.967509	-0.26	0.008718	1.94581e-195	0.00255262	0.0626681	0.967509	0.355122	20	0.99361
ENSG00000198805	14	PNP	20469543	rs1049564	14	20472447	A	G	0.199801	0.0299444	0.0209341	0.1526	-0.1732	0.0110184	1.117e-55	-0.172889	0.121366	0.154294	0.0284295	19	0.776588
ENSG00000214274	14	ANG	20691574	rs28535078	14	20676917	A	G	0.212724	0.0388771	0.0219876	0.0770371	0.5563	0.007423	0	0.0698851	0.0395357	0.0771202	0.379099	20	0.674459
ENSG00000258818	14	RNASE4	20692888	rs12588573	14	20678425	T	C	0.246521	0.00982224	0.0180633	0.586603	-0.3626	0.010037	8.75696e-286	-0.0270884	0.0498217	0.586644	0.0356137	20	0.93536
ENSG00000169413	14	RNASE6	20781868	rs986193	14	20779264	C	T	0.249503	0.00356484	0.0180126	0.843117	1.0067	0.006314	0	0.00354111	0.0178927	0.843117	0.160109	20	0.971024
ENSG00000129538	14	RNASE1	20802042	rs12897030	14	20814883	T	C	0.680915	-0.0215678	0.0170598	0.20614	0.2193	0.00900943	7.19206e-131	-0.0983484	0.0778969	0.206753	0.961464	11	0.786905
ENSG00000169397	14	RNASE3	20891866	rs147307766	14	20917832	T	C	0.05666	-0.0234815	0.0451223	0.602786	0.7615	0.022299	1.35951e-255	-0.0308359	0.0592614	0.602829	0.199133	20	0.939425
ENSG00000169385	14	RNASE2	20955962	rs2233859	14	20891649	A	C	0.424453	-0.00177698	0.0154469	0.908415	0.1431	0.00783698	1.73601e-74	-0.0124178	0.107947	0.908417	0.162604	20	0.988679
ENSG00000197324	14	LRP10	22876726	rs45536732	14	22920587	C	G	0.0298211	0.0447662	0.0496789	0.36753	0.1916	0.0189329	4.506e-24	0.233644	0.26031	0.36942	0.975241	11	0.872765
ENSG00000213983	14	AP1G2	23563818	rs34015250	14	23557284	G	A	0.0874751	-0.0387318	0.0267228	0.147228	-0.2458	0.0146395	2.87898e-63	0.157574	0.109122	0.148733	0.70641	14	0.770111
ENSG00000092010	14	PSME1	24137565	rs3742500	14	24142769	T	G	0.276342	-0.00965911	0.0171047	0.572274	0.0592	0.00922489	1.386e-10	-0.163161	0.290047	0.573754	0.202098	13	0.933086
ENSG00000100911	14	PSME2	24145466	rs118132597	14	24053729	C	A	0.0129225	0.0665438	0.146064	0.648693	-1.2563	0.0653234	1.99801e-82	-0.0529681	0.116298	0.648784	0.0242899	5	0.939425
ENSG00000100938	14	GMPR2	24235832	rs34354104	14	24238273	A	G	0.0407555	-0.0305864	0.0364612	0.401539	-0.4966	0.017108	2.97243e-185	0.0615916	0.0734523	0.401736	0.0943428	20	0.889155
ENSG00000100453	14	GZMB	24632610	rs78564162	14	24689939	G	A	0.0874751	0.0524561	0.032503	0.106552	0.1596	0.0160259	2.307e-23	0.328672	0.20631	0.111137	0.274484	20	0.729344
ENSG00000100473	14	COCH	30884790	rs28400019	14	30874288	A	G	0.115308	0.031683	0.0255226	0.214469	0.4379	0.012908	2.88067e-252	0.0723521	0.0583231	0.214776	0.418687	20	0.786905
ENSG00000129480	14	DTD2	31451771	rs56183134	14	31438588	C	T	0.135189	0.000405534	0.0256856	0.987403	-0.1573	0.0129559	6.38604e-34	-0.00257809	0.163291	0.987403	0.790177	20	0.996077
ENSG00000165410	14	CFL2	34711968	rs6571678	14	34716139	G	A	0.150099	-0.0107715	0.023252	0.643187	0.1538	0.0111004	1.18001e-43	-0.0700358	0.151268	0.64337	0.738593	20	0.939425
ENSG00000151327	14	FAM177A1	35080874	rs799473	14	35047007	T	G	0.823062	-0.00997838	0.0221459	0.652296	-0.7459	0.008817	0	0.0133776	0.0296906	0.652301	0.685629	20	0.939425
ENSG00000139915	14	MDGA2	47257848	rs61991802	14	47806865	T	C	0.104374	0.00611996	0.0275177	0.824002	0.6332	0.008539	0	0.00966513	0.0434583	0.824003	0.931511	20	0.969653
ENSG00000168282	14	MGAT2	49622140	rs7519	14	49621035	C	T	0.526839	0.00398137	0.0157057	0.799883	0.131	0.00804421	1.26101e-59	0.0303921	0.119905	0.799907	0.162271	20	0.964673
ENSG00000100504	14	PYGL	50901187	rs73284790	14	50902292	A	G	0.0735586	-0.00199664	0.0262718	0.93942	-0.1914	0.0140634	3.501e-42	0.0104318	0.137263	0.93942	0.993845	20	0.992964
ENSG00000087303	14	NID2	52036934	rs2516600	14	52021048	C	T	0.557654	0.0334117	0.0155642	0.0318163	0.4901	0.006303	0	0.0681732	0.0317693	0.0318822	0.133797	20	0.506898
ENSG00000100522	14	GNPNAT1	52783430	rs78459273	14	52807542	A	G	0.0785288	0.00245066	0.0265821	0.926545	0.1053	0.0132343	1.768e-15	0.0232731	0.252459	0.92655	0.0335638	20	0.992578
ENSG00000131981	14	LGALS3	55134766	rs76424323	14	55145855	G	A	0.0785288	0.0607801	0.0292772	0.0378922	-0.5703	0.011608	0	-0.106576	0.0513823	0.0380635	0.0418929	20	0.5497
ENSG00000100714	14	MTHFD1	64425744	rs11158538	14	64392473	T	C	0.464215	0.0238031	0.0162766	0.143628	-0.0989	0.00821445	2.19602e-33	-0.240678	0.165786	0.146573	0.966154	20	0.770111
ENSG00000125952	14	MAX	65054434	rs8181938	14	65088994	G	A	0.335984	-0.0215359	0.0158386	0.173923	-0.1794	0.00818147	1.41705e-106	0.120044	0.0884561	0.174748	0.078756	20	0.783398
ENSG00000033170	14	FUT8	65577356	rs2127870	14	65330128	C	G	0.715706	0.0264218	0.0198873	0.183988	-1.0548	0.006829	0	-0.0250491	0.0188548	0.184004	0.308068	20	0.783398
ENSG00000100626	14	GALNT16	69308155	rs12100668	14	69326758	A	G	0.630219	0.00886287	0.0157171	0.572821	0.1685	0.00833566	7.31904e-91	0.0525986	0.0933128	0.572972	0.226789	20	0.933086
ENSG00000198732	14	SMOC1	69943248	rs1958078	14	69888141	C	A	0.83002	0.0178582	0.0287517	0.534523	0.2457	0.012014	5.87304e-93	0.0726829	0.117073	0.53471	0.441715	20	0.91955
ENSG00000187097	14	ENTPD5	73988704	rs113768127	14	74001136	C	T	0.0775348	0.0202853	0.0302683	0.502741	-0.9106	0.013913	0	-0.0222769	0.0332417	0.502764	0.415886	20	0.911206
ENSG00000119711	14	ALDH6A1	74070670	rs8013751	14	74222020	T	G	0.100398	-0.0110295	0.0216754	0.610859	0.1113	0.0107501	4.04102e-25	-0.099097	0.194983	0.611288	0.870218	20	0.939425
ENSG00000100577	14	GSTZ1	77326296	rs7975	14	77326864	A	G	0.323062	0.0101143	0.0158091	0.522316	1.1519	0.004391	0	0.00878054	0.0137244	0.522319	0.38935	20	0.91955
ENSG00000021645	14	NRXN3	79019332	rs34121288	14	79113875	T	C	0.332008	0.0251247	0.0183577	0.171119	-0.1612	0.00860064	2.21696e-78	-0.15586	0.114185	0.172258	0.787362	20	0.783398
ENSG00000185070	14	FLRT2	85592286	rs36101989	14	85343485	T	G	0.308151	-7.42323e-05	0.0184605	0.996792	-0.2728	0.009053	1.75642e-199	0.000272113	0.0676705	0.996792	0.392111	20	0.99852
ENSG00000140092	14	FBLN5	91908699	rs2430349	14	91882631	G	A	0.707753	-0.00449062	0.0173254	0.795486	-0.0839	0.00919323	7.08903e-20	0.0535235	0.206584	0.795567	0.115149	20	0.961449
ENSG00000066427	14	ATXN3	92075558	rs2273185	14	91993754	A	C	0.313121	-0.00538232	0.0164522	0.743555	-0.2439	0.008247	3.19063e-192	0.0220677	0.0674588	0.74357	0.695214	20	0.945529
ENSG00000100600	14	LGMN	92726243	rs2236264	14	92732735	T	C	0.157058	0.0214532	0.0201427	0.286849	-0.159	0.0114721	1.11201e-43	-0.134926	0.127057	0.288268	0.0872866	20	0.83834
ENSG00000100604	14	CHGA	92929218	rs729940	14	92932756	T	C	0.164016	-0.000632509	0.0221667	0.977236	-0.338	0.011668	1.65961e-184	0.00187133	0.065582	0.977236	0.37859	20	0.994191
ENSG00000140093	14	SERPINA10	94286864	rs2232700	14	94290113	A	T	0.166004	0.0260118	0.0197167	0.187075	0.8127	0.006532	0	0.0320066	0.0242621	0.187101	0.337995	20	0.786905
ENSG00000197249	14	SERPINA1	94383720	rs1243167	14	94375304	A	G	0.209742	-0.019425	0.017398	0.264204	0.4096	0.007072	0	-0.0474243	0.0424835	0.264294	0.249263	20	0.835298
ENSG00000186910	14	SERPINA11	94447632	rs72631635	14	94455724	T	G	0.144135	0.0146388	0.0203922	0.472841	-0.2965	0.011076	7.30421e-158	-0.049372	0.0688011	0.473001	0.638081	11	0.906851
ENSG00000170054	14	SERPINA9	94471203	rs11850199	14	94476326	A	C	0.236581	0.0202781	0.0195891	0.300588	-0.1806	0.00951765	2.73103e-80	-0.112282	0.108628	0.301306	0.296758	20	0.83834
ENSG00000165953	14	SERPINA12	94502559	rs4900235	14	94522365	T	C	0.233598	0.001414	0.0190666	0.940882	0.5477	0.007721	0	0.00258171	0.0348121	0.940882	0.4043	20	0.993026
ENSG00000100665	14	SERPINA4	94565678	rs10139745	14	94569037	A	G	0.23161	-0.0235424	0.0172947	0.173434	0.4482	0.007796	0	-0.0525266	0.0385978	0.173555	0.196779	20	0.783398
ENSG00000188488	14	SERPINA5	94577280	rs6119	14	94587675	G	A	0.0904573	0.0289883	0.0247816	0.242101	0.3471	0.0133445	3.73708e-149	0.0835157	0.0714683	0.242577	0.850834	20	0.821865
ENSG00000196136	14	SERPINA3	94618220	rs61976127	14	94631329	G	A	0.193837	0.0343226	0.0218496	0.116216	-0.2405	0.0099659	1.146e-128	-0.142714	0.091043	0.116989	0.257703	20	0.737241
ENSG00000100721	14	TCL1A	95712072	rs78986913	14	95696081	A	G	0.0467197	-0.0349138	0.0367027	0.341473	-0.453	0.0205968	3.30793e-107	0.0770724	0.0810972	0.341924	0.958512	20	0.854638
ENSG00000196405	14	EVL	100057842	rs34612764	14	99946845	A	G	0.322068	0.0144476	0.0177956	0.416869	0.1602	0.00827401	1.61999e-83	0.0901848	0.111181	0.417279	0.241829	20	0.894859
ENSG00000140105	14	WARS1	100355298	rs2273804	14	100376300	G	C	0.224652	-0.0997581	0.0190386	1.60776e-07	-0.2551	0.009555	4.95665e-157	0.391055	0.0760557	2.72275e-07	0.550962	20	4.28956e-05
ENSG00000185559	14	DLK1	100731964	rs12881545	14	100709875	C	G	0.651093	0.0162095	0.0155215	0.296332	0.4445	0.00654	0	0.0364668	0.0349231	0.296392	0.0138815	20	0.83834
ENSG00000100865	14	CINP	102352009	rs4906199	14	102436119	C	T	0.297217	-0.00744773	0.0189453	0.694233	-0.054	0.00860211	3.44e-10	0.137921	0.351526	0.6948	0.147046	20	0.945529
ENSG00000075413	14	MARK3	103444604	rs11160753	14	103541163	T	C	0.755467	-0.00742496	0.0171004	0.664145	0.056	0.00878016	1.794e-10	-0.132589	0.306071	0.664873	0.208772	20	0.939425
ENSG00000126214	14	KLC1	103638072	rs12884809	14	103628983	A	G	0.310139	0.00167512	0.0156978	0.915019	0.0886	0.00865526	1.36e-24	0.0189065	0.177186	0.915023	0.641841	20	0.989379
ENSG00000185100	14	ADSS1	104735750	rs10142660	14	104759283	T	G	0.116302	-0.0196263	0.0233005	0.399614	0.3675	0.01209	6.01395e-203	-0.0534049	0.0634271	0.399794	0.257245	20	0.888741
ENSG00000166923	15	GREM1	32731555	rs2293582	15	32718211	A	G	0.203777	0.0228515	0.0177523	0.198009	0.8193	0.008715	0	0.0278915	0.0216697	0.198052	0.141905	20	0.786905
ENSG00000137801	15	THBS1	39590272	rs12906549	15	39501496	G	C	0.817097	0.00664961	0.0219303	0.761726	-0.0598	0.0101723	4.135e-09	-0.111197	0.367215	0.762032	0.536149	20	0.948708
ENSG00000128928	15	IVD	40420716	rs12902310	15	40423228	C	T	0.389662	0.00594849	0.01554	0.701879	0.1105	0.00821763	3.21897e-41	0.0538325	0.14069	0.701994	0.16099	20	0.945529
ENSG00000104129	15	DNAJC17	40786320	rs79709714	15	40776573	G	T	0.0258449	-0.0230634	0.0431202	0.592745	-0.2701	0.0181504	4.36504e-50	0.0853884	0.159748	0.592983	0.308157	20	0.93536
ENSG00000166145	15	SPINT1	40851112	rs17658212	15	40853721	T	C	0.0666004	-0.0578016	0.0493983	0.241955	-0.3977	0.0193383	5.60603e-94	0.14534	0.124411	0.242717	0.384074	20	0.821865
ENSG00000128917	15	DLL4	40934206	rs35748882	15	40935116	T	C	0.0258449	-0.0564946	0.0492534	0.251373	0.1821	0.0263723	5.021e-12	-0.310239	0.274181	0.257839	0.249349	20	0.835298
ENSG00000137825	15	ITPKA	41498472	rs316617	15	41503702	C	T	0.382704	0.00645247	0.0159786	0.686346	0.0715	0.00824485	4.24298e-18	0.0902443	0.223719	0.686667	0.408773	20	0.940707
ENSG00000092445	15	TYRO3	41570632	rs2588323	15	41549880	G	C	0.671968	-0.0150486	0.0168172	0.370875	-0.1074	0.00856854	4.85096e-36	0.140117	0.156983	0.372092	0.270729	20	0.872765
ENSG00000223572	15	CKMT1A	43696054	rs28433760	15	43696643	A	G	0.100398	-0.0071648	0.0377931	0.849639	-0.202	0.0146905	5.067e-43	0.0354693	0.187112	0.849653	0.741635	20	0.971024
ENSG00000166734	15	GOLM2	44352238	rs28497688	15	44407940	T	C	0.0367793	0.0866197	0.0618516	0.16138	0.2139	0.0363229	3.889e-09	0.404954	0.297226	0.173057	0.965052	17	0.783398
ENSG00000140263	15	SORD	45050166	rs72722045	15	44966007	T	A	0.134195	0.00349922	0.0228886	0.878492	0.2954	0.011218	8.10515e-153	0.0118457	0.0774847	0.878495	0.267507	20	0.979144
ENSG00000171766	15	GATM	45381726	rs1153858	15	45360505	T	C	0.276342	-0.0132009	0.0167631	0.430992	-0.1811	0.00922297	7.65302e-86	0.0728929	0.0926371	0.431361	0.460234	20	0.903316
ENSG00000128951	15	DUT	48337192	rs919129	15	48383030	A	G	0.841948	-0.00846838	0.0219242	0.699307	0.0811	0.0113976	1.115e-12	-0.104419	0.270733	0.699727	0.661063	20	0.945529
ENSG00000138592	15	USP8	50469400	rs62019074	15	50433826	C	T	0.188867	-0.0382251	0.027058	0.157742	0.1017	0.0109055	1.104e-20	-0.375861	0.269093	0.162482	0.998078	20	0.783398
ENSG00000104112	15	SCG3	51701259	rs8029731	15	51696885	C	T	0.219682	-0.00704383	0.0220884	0.749808	-0.4725	0.008162	0	0.0149076	0.0467486	0.749811	0.268606	20	0.945529
ENSG00000182718	15	ANXA2	60375008	rs8033800	15	60396980	A	T	0.582505	0.0151436	0.0166527	0.363152	-0.5649	0.006405	0	-0.0268076	0.0294806	0.363176	0.613838	20	0.871121
ENSG00000074410	15	CA12	63351612	rs7183733	15	63373648	T	C	0.317097	0.0143329	0.0168687	0.395507	-0.0489	0.00843784	6.819e-09	-0.293106	0.348651	0.400523	0.610497	20	0.888741
ENSG00000035664	15	DAPK2	63989534	rs34772505	15	63984573	T	C	0.404573	0.00305481	0.0160031	0.848613	0.2611	0.008162	1.5162e-224	0.0116998	0.0612922	0.848615	0.549276	20	0.971024
ENSG00000028528	15	SNX1	64120106	rs77404765	15	64300071	C	T	0.0159046	-0.060077	0.0483731	0.214255	0.4359	0.0295169	2.362e-49	-0.137823	0.111365	0.215871	0.869733	20	0.787589
ENSG00000103742	15	IGDCC4	65402216	rs184453313	15	65402611	G	A	0.0109344	-0.12852	0.0714852	0.0721988	1.1811	0.037897	3.07381e-213	-0.108814	0.0606249	0.0726743	0.810173	7	0.666373
ENSG00000169032	15	MAP2K1	66439246	rs34591673	15	66364765	A	G	0.106362	0.0449452	0.0284352	0.113966	0.1122	0.0162924	5.71199e-12	0.400581	0.260023	0.123424	0.133996	19	0.745272
ENSG00000138604	15	GLCE	69216400	rs28638321	15	69258831	C	T	0.23161	0.00933622	0.0183199	0.610316	-0.6191	0.006937	0	-0.0150803	0.0295917	0.610322	0.562736	20	0.939425
ENSG00000067225	15	PKM	72215424	rs76899945	15	71931345	T	A	0.0129225	-0.0644434	0.12238	0.598482	-0.3631	0.0396024	4.79002e-20	0.177481	0.337598	0.599084	0.608996	12	0.939146
ENSG00000067141	15	NEO1	73178458	rs62016793	15	73051855	G	C	0.360835	-0.0111478	0.0168653	0.508616	-0.1712	0.00829551	1.26e-94	0.0651157	0.0985628	0.508836	0.31537	20	0.914536
ENSG00000167178	15	ISLR2	74119426	rs923118	15	74173930	T	G	0.192843	0.0540867	0.0172295	0.0016941	0.2143	0.00958547	1.038e-110	0.252388	0.0811877	0.00187915	0.0013759	20	0.11457
ENSG00000138623	15	SEMA7A	74421624	rs78994380	15	74400071	A	C	0.136183	0.00788897	0.0296526	0.790204	-0.127	0.0132121	7.08596e-22	-0.0621179	0.233574	0.790282	0.963482	7	0.958661
ENSG00000103653	15	CSK	74792638	rs4886619	15	74813797	T	C	0.681909	0.0592791	0.0165948	0.000354063	-0.068	0.00908839	7.31596e-14	-0.871751	0.270428	0.00126589	0.0275873	20	0.0843764
ENSG00000140474	15	ULK3	74839732	rs936228	15	74839823	C	T	0.688867	0.0497933	0.016649	0.00278279	-0.0869	0.00901789	5.61198e-22	-0.572995	0.200603	0.00428526	0.0112841	20	0.176818
ENSG00000169410	15	PTPN9	75521283	rs111647176	15	75459420	A	G	0.23161	0.0599922	0.0169314	0.000395239	-0.0702	0.00881137	1.62599e-15	-0.85459	0.263965	0.00120579	0.321919	20	0.0835856
ENSG00000169371	15	SNUPN	75612276	rs8028182	15	75426328	T	G	0.225646	-0.0400748	0.0197369	0.0423107	0.1519	0.0108431	1.376e-44	-0.263824	0.131291	0.0444891	0.560315	20	0.554673
ENSG00000140374	15	ETFA	76250142	rs78185702	15	76317894	T	C	0.0904573	0.00890475	0.0237343	0.707524	0.0867	0.0126557	7.35099e-12	0.102708	0.274162	0.70794	0.762996	20	0.945529
ENSG00000169783	15	LINGO1	77716964	rs62009067	15	77520745	C	A	0.322068	-0.000737223	0.0164081	0.964163	0.0864	0.0088623	1.86e-22	-0.00853267	0.189911	0.964163	0.774147	20	0.99361
ENSG00000140403	15	DNAJA4	78273141	rs4887023	15	78243095	G	C	0.365805	-0.0179199	0.0157451	0.25507	-0.0689	0.00828271	8.906e-17	0.260086	0.23065	0.25948	0.788082	20	0.835298
ENSG00000103811	15	CTSH	78935316	rs2289702	15	78944951	T	C	0.105368	0.0225657	0.0231079	0.328799	-1.458	0.008024	0	-0.0154772	0.0158493	0.328806	0.278301	20	0.84546
ENSG00000136371	15	MTHFS	79865482	rs8039272	15	79904408	C	T	0.292247	-0.00603561	0.0173473	0.727894	-0.3625	0.006841	0	0.01665	0.0478557	0.7279	0.802846	20	0.945529
ENSG00000103876	15	FAH	80169718	rs11555096	15	80180184	T	C	0.0188867	0.00830483	0.0491732	0.865884	-1.4758	0.021891	0	-0.00562734	0.0333198	0.865884	0.781645	17	0.974013
ENSG00000117899	15	MESD	80968058	rs11629917	15	81047030	G	A	0.568588	-0.00793945	0.0155017	0.608534	0.0463	0.00824813	1.984e-08	-0.171478	0.336201	0.610018	0.526291	20	0.939425
ENSG00000172349	15	IL16	81236816	rs17875523	15	81304211	T	C	0.0735586	0.0127552	0.0373569	0.732771	-1.0639	0.010912	0	-0.0119891	0.0351134	0.732773	0.714869	17	0.945529
ENSG00000172345	15	STARD5	81316618	rs11634869	15	81274272	T	A	0.234592	-0.0130898	0.0185145	0.479563	-0.2125	0.00926466	2.00399e-116	0.0615991	0.0871684	0.479774	0.715644	20	0.906851
ENSG00000103942	15	HOMER2	82911550	rs1256430	15	82850720	A	G	0.156064	-0.0205806	0.0222099	0.354114	-0.0913	0.0111909	3.39499e-16	0.225417	0.244827	0.357196	0.391076	20	0.863349
ENSG00000166503	15	HDGFL3	83160280	rs9919979	15	83080047	A	C	0.0715706	0.0177646	0.0286871	0.535749	0.1776	0.0159208	6.75504e-29	0.100026	0.161775	0.536376	0.910434	20	0.91955
ENSG00000197696	15	NMB	84656846	rs11633788	15	84761911	A	T	0.32505	0.0142832	0.0169534	0.39951	-0.1402	0.00850056	4.11702e-61	-0.101877	0.121081	0.400124	0.648206	20	0.888741
ENSG00000140538	15	NTRK3	88058271	rs28735437	15	87971624	C	G	0.130219	0.0176763	0.024487	0.470378	0.2364	0.0130885	6.39407e-73	0.0747728	0.103666	0.470732	0.526245	20	0.906851
ENSG00000157766	15	ACAN	88839394	rs34949187	15	88843421	A	G	0.16501	0.025885	0.023118	0.262847	-0.1415	0.0107523	1.49102e-39	-0.182933	0.163968	0.264568	0.685272	19	0.835298
ENSG00000140545	15	MFGE8	88906076	rs34239095	15	88912537	G	C	0.27336	-0.00810233	0.0181385	0.655098	0.2578	0.00904	7.06788e-179	-0.0314287	0.0703674	0.655137	0.642604	20	0.939425
ENSG00000182175	15	RGMA	93062241	rs11074135	15	93066231	T	A	0.379722	0.0449854	0.0155467	0.0038089	-0.1739	0.00884363	4.39902e-86	-0.258685	0.090363	0.00419998	0.205865	20	0.176818
ENSG00000140443	15	IGF1R	98806534	rs34895288	15	98953478	T	C	0.162028	0.0040094	0.0206555	0.846091	0.1362	0.0103738	2.24002e-39	0.0294376	0.151672	0.846108	0.291904	20	0.971024
ENSG00000103152	16	MPG	81429	rs2562156	16	74696	A	C	0.0149105	0.037084	0.0471666	0.431731	0.281	0.0288369	1.94801e-22	0.131972	0.168398	0.433223	0.670088	12	0.903316
ENSG00000130656	16	HBZ	148616	rs2461286	16	153255	G	A	0.677932	-0.000727333	0.0163478	0.964513	-0.7349	0.006521	0	0.000989703	0.0222449	0.964513	0.662935	20	0.99361
ENSG00000086506	16	HBQ1	180819	rs3760047	16	231300	A	G	0.83996	-0.0289838	0.0210971	0.169495	0.1001	0.00996202	9.35996e-24	-0.289548	0.212721	0.173461	0.808732	20	0.783398
ENSG00000103202	16	NME4	403546	rs6600214	16	394814	T	C	0.294235	0.000700162	0.0167662	0.96669	0.1625	0.00802826	4.26497e-91	0.00430869	0.103177	0.96669	0.0139522	20	0.99361
ENSG00000242612	16	DECR2	407172	rs1698231	16	417585	C	T	0.472167	0.0333416	0.0156268	0.0328738	0.5017	0.006623	0	0.0664572	0.0311601	0.0329435	0.402974	20	0.512221
ENSG00000127578	16	WFIKKN1	631678	rs55798945	16	619708	G	T	0.267396	0.0170519	0.0171887	0.321177	0.1487	0.008403	4.49705e-70	0.114673	0.115775	0.321937	0.472393	20	0.83834
ENSG00000197253	16	TPSB2	1228728	rs3874639	16	1244821	G	A	0.511928	-0.0247831	0.016152	0.12494	-1.0631	0.0041	0	0.0233121	0.0151936	0.124946	0.839093	20	0.749243
ENSG00000172236	16	TPSAB1	1241466	rs35116045	16	1257403	T	C	0.413519	0.00978993	0.0163122	0.548398	0.5409	0.005595	0	0.0180993	0.0301581	0.548407	0.0848349	20	0.922388
ENSG00000090581	16	GNPTG	1358834	rs9923746	16	1390384	G	C	0.932406	-0.0323731	0.0313751	0.302161	-0.5184	0.014942	9.65204e-264	0.0624481	0.0605497	0.302376	0.218791	20	0.83834
ENSG00000099769	16	IGFALS	1792692	rs77971956	16	1177272	G	A	0.0109344	-0.0696715	0.0591358	0.238732	-0.8547	0.0510549	6.60995e-63	0.0815157	0.0693601	0.239893	0.900147	16	0.821865
ENSG00000063854	16	HAGH	1811388	rs116869551	16	1826618	T	C	0.134195	0.0158342	0.0216363	0.46427	0.2125	0.0117647	6.28491e-73	0.0745139	0.101901	0.464636	0.398394	20	0.906851
ENSG00000180185	16	FAHD1	1833587	rs4644862	16	1845030	G	C	0.180915	0.00973555	0.0179573	0.587715	0.2165	0.011163	8.61208e-84	0.0449679	0.0829761	0.587861	0.224398	20	0.93536
ENSG00000127554	16	GFER	1985971	rs3743846	16	2000345	G	A	0.21173	0.0111293	0.018261	0.542219	-0.0661	0.0100327	4.445e-11	-0.168371	0.277443	0.54394	0.145447	20	0.91955
ENSG00000183971	16	NPW	2015340	rs12921264	16	2020432	A	G	0.225646	0.00949975	0.0190224	0.617499	-0.5382	0.008206	0	-0.017651	0.0353455	0.617509	0.134801	20	0.939425
ENSG00000184207	16	PGP	2213216	rs2241070	16	2228508	A	G	0.0586481	-0.00583213	0.0263265	0.824679	0.3763	0.0197648	8.12406e-81	-0.0154986	0.0699662	0.824691	0.441968	20	0.969653
ENSG00000167969	16	ECI1	2245851	rs11541763	16	2251519	C	G	0.161034	0.0430026	0.0195589	0.0279049	-0.1925	0.0108775	4.417e-70	-0.22339	0.102386	0.0291208	0.384065	20	0.50261
ENSG00000172382	16	PRSS27	2716485	rs71386687	16	2717893	T	G	0.0596421	-0.0593676	0.0245423	0.0155636	0.3074	0.0139363	8.08716e-108	-0.193128	0.080317	0.0161913	0.583926	20	0.391639
ENSG00000162078	16	ZG16B	2834919	rs9925556	16	2830104	T	C	0.682903	0.00691246	0.0162026	0.669652	0.1845	0.00853092	9.96327e-104	0.0374659	0.0878361	0.669712	0.681056	20	0.939425
ENSG00000005001	16	PRSS22	2855450	rs7204669	16	2860735	A	G	0.299205	0.0220543	0.017311	0.202663	0.2393	0.009026	6.99316e-155	0.0921617	0.0724236	0.203182	0.809258	20	0.786905
ENSG00000185739	16	SRL	4215727	rs11640587	16	4214222	G	C	0.630219	-0.0113582	0.0157127	0.469759	-0.1185	0.00832989	6.33098e-46	0.0958498	0.132768	0.470334	0.44189	20	0.906851
ENSG00000168140	16	VASN	4377693	rs757593	16	4391616	C	A	0.714712	-0.0266602	0.0168302	0.113179	0.0788	0.00917075	8.50699e-18	-0.338327	0.21718	0.119276	0.457285	20	0.745272
ENSG00000153406	16	NMRAL1	4478727	rs11557236	16	4469438	A	G	0.083499	0.00781696	0.0272586	0.774289	-0.8722	0.010596	0	-0.00896235	0.0312529	0.774289	0.387008	20	0.953146
ENSG00000103174	16	NAGPA	5029492	rs12599777	16	5029465	G	A	0.192843	-0.00376207	0.0219637	0.863999	-0.4777	0.008245	0	0.00787538	0.0459782	0.864	0.738465	20	0.974013
ENSG00000140650	16	PMM2	8825678	rs3826198	16	8812682	A	C	0.786282	0.0163471	0.0199691	0.413004	-0.1686	0.00992421	9.94711e-65	-0.0969579	0.118578	0.413545	0.785054	20	0.892495
ENSG00000048462	16	TNFRSF17	11966639	rs11570136	16	11964975	A	T	0.343936	0.0376923	0.0162511	0.0203751	-0.1343	0.00872414	1.79403e-53	-0.280657	0.122372	0.0218202	0.00857075	20	0.437536
ENSG00000072864	16	NDE1	15688979	rs7206272	16	15632436	C	A	0.208748	-0.0190647	0.0179965	0.289439	0.0787	0.00955256	1.74201e-16	-0.242245	0.230555	0.293394	0.258949	20	0.83834
ENSG00000166501	16	PRKCB	24028297	rs2023671	16	23838518	T	G	0.761431	0.0182561	0.0212186	0.389579	-0.0819	0.00962005	1.688e-17	-0.222907	0.260399	0.391986	0.818659	20	0.888496
ENSG00000102882	16	MAPK3	30118806	rs6565175	16	30133058	G	C	0.437376	-0.0261303	0.0156434	0.094844	0.2397	0.008202	9.44939e-188	-0.109013	0.0653689	0.0953852	0.553748	20	0.713497
ENSG00000261052	16	SULT1A3	30201769	rs148788997	16	30311847	C	G	0.115308	0.0578982	0.0251719	0.0214422	0.1957	0.0119762	5.06198e-60	0.295852	0.129893	0.0227469	0.611676	20	0.437536
ENSG00000179958	16	DCTPP1	30426822	rs11640950	16	30414680	A	T	0.213718	-0.0135236	0.0189099	0.474512	-0.0598	0.00969732	6.97502e-10	0.226147	0.318338	0.477457	0.0674337	20	0.906851
ENSG00000052344	16	PRSS8	31133580	rs72793373	16	30707837	C	T	0.0198807	0.0246188	0.0442758	0.578188	0.226	0.0256074	1.089e-18	0.108933	0.196299	0.578941	0.133953	15	0.935174
ENSG00000102924	16	CBLN1	49279878	rs27817	16	49422380	G	A	0.983101	-0.0258455	0.0730343	0.723427	0.5152	0.0288311	2.03398e-71	-0.050166	0.141787	0.72348	0.120591	3	0.945529
ENSG00000087245	16	MMP2	55448196	rs171498	16	55496850	T	G	0.369781	-0.00520516	0.0157182	0.740527	-0.0954	0.00856247	7.86499e-29	0.0545614	0.164834	0.740638	0.955276	20	0.945529
ENSG00000198848	16	CES1	55818094	rs3859101	16	55833669	A	G	0.0397614	0.0924188	0.0336257	0.0059877	-0.1116	0.0199393	2.181e-08	-0.828125	0.335674	0.013623	0.280484	3	0.368884
ENSG00000102962	16	CCL22	57362486	rs62037104	16	57401753	A	C	0.0178926	-0.0932736	0.0994532	0.348315	-0.651	0.0256485	4.02698e-142	0.143277	0.152874	0.348643	0.0886846	14	0.85476
ENSG00000006210	16	CX3CL1	57378760	rs62037115	16	57424884	A	G	0.0119284	0.0181194	0.071674	0.800421	0.7243	0.0587416	6.22394e-35	0.0250164	0.098977	0.800462	0.0860937	19	0.964673
ENSG00000102970	16	CCL17	57410415	rs28695417	16	57410006	A	G	0.0775348	0.00669	0.0354914	0.850487	0.3985	0.0159454	7.56708e-138	0.016788	0.089065	0.850492	0.0364277	20	0.971024
ENSG00000205336	16	ADGRG1	57638116	rs1801257	16	57655473	G	C	0.497018	0.0109054	0.0157906	0.489803	0.0814	0.00816953	2.19401e-23	0.133973	0.194453	0.49084	0.554042	20	0.908612
ENSG00000179776	16	CDH5	66385737	rs11649312	16	66395395	A	G	0.672962	-0.00594246	0.0163903	0.716934	0.1525	0.00866785	2.75002e-69	-0.0389669	0.1075	0.716991	0.364102	20	0.945529
ENSG00000159723	16	AGRP	67483059	rs34123523	16	67483276	T	C	0.0377734	-0.0467797	0.0399726	0.241883	0.511	0.020017	9.57301e-144	-0.0915454	0.0783064	0.242377	0.523398	20	0.821865
ENSG00000167261	16	DPEP2	67993990	rs141039314	16	67904262	T	C	0.0347913	-0.050434	0.0485882	0.299275	-0.3386	0.0212483	3.59994e-57	0.148949	0.143801	0.300298	0.995217	20	0.83834
ENSG00000181019	16	NQO1	69716832	rs2161631	16	69523045	A	C	0.224652	-0.0106028	0.0198266	0.592805	-0.8614	0.007564	0	0.0123088	0.023017	0.592808	0.424175	20	0.93536
ENSG00000157349	16	DDX19B	70312484	rs61757207	16	70324592	G	A	0.0139165	-0.210168	0.101838	0.0390409	-0.2896	0.0438296	3.91099e-11	0.725718	0.368404	0.0488502	0.744024	7	0.564382
ENSG00000168872	16	DDX19A	70360122	rs61757207	16	70324592	G	A	0.0139165	-0.210168	0.101838	0.0390409	-0.3017	0.0439373	6.575e-12	0.696613	0.352463	0.0481079	0.783143	9	0.563318
ENSG00000172137	16	CALB2	71374574	rs6416742	16	72115162	T	C	0.337972	0.0135771	0.0170143	0.424881	0.0519	0.00840052	6.48401e-10	0.261601	0.330552	0.428706	0.0121328	20	0.903316
ENSG00000140835	16	CHST4	71531990	rs58134724	16	71492188	T	C	0.294235	-0.00190147	0.0168107	0.909943	0.0838	0.00917113	6.39899e-20	-0.0226906	0.20062	0.90995	0.805324	20	0.988679
ENSG00000257017	16	HP	72057780	rs217184	16	72072066	C	T	0.213718	-0.0066006	0.0189514	0.727622	0.7402	0.00678	0	-0.00891732	0.0256032	0.727623	0.130443	20	0.945529
ENSG00000140830	16	TXNL4B	72069360	rs116891509	16	72071661	T	C	0.0685885	0.0201398	0.0303258	0.506617	0.2501	0.0152687	2.66205e-60	0.080527	0.121354	0.506966	0.97148	20	0.914227
ENSG00000168928	16	CTRB2	75205632	rs8048956	16	75221068	C	G	0.82505	-0.0495693	0.0244149	0.0423272	-0.8591	0.006361	0	0.0576991	0.0284224	0.0423505	0.350342	20	0.554673
ENSG00000168925	16	CTRB1	75222663	rs8051363	16	75221319	G	A	0.742545	0.0198937	0.0194527	0.306463	0.4059	0.007246	0	0.0490113	0.0479328	0.306544	0.000145217	20	0.83834
ENSG00000034713	16	GABARAPL2	75572128	rs16975847	16	75555692	A	G	0.0954274	-0.00917023	0.0228245	0.687852	-0.1307	0.0123301	2.97799e-26	0.0701624	0.174758	0.688064	0.057341	20	0.941133
ENSG00000186153	16	WWOX	78656034	rs11545029	16	78386878	A	G	0.606362	-0.00861577	0.0157294	0.583864	-0.0695	0.00805688	6.34402e-18	0.123968	0.226778	0.58462	0.56253	20	0.93536
ENSG00000197943	16	PLCG2	81870982	rs12445050	16	81837364	T	C	0.139165	-0.0400496	0.0231954	0.0842364	0.1847	0.0133382	1.319e-43	-0.216836	0.126557	0.0866481	0.926168	20	0.701687
ENSG00000103175	16	WFDC1	84312345	rs400345	16	84294888	T	C	0.181909	0.00796015	0.0171749	0.643024	-0.44	0.008297	0	-0.0180913	0.0390354	0.643036	0.849385	20	0.939425
ENSG00000103196	16	CRISPLD2	84870376	rs8057431	16	84806348	A	C	0.725646	-0.0128455	0.0169983	0.449833	0.2151	0.00902457	1.45095e-125	-0.0597187	0.0790648	0.450061	0.0524983	15	0.906851
ENSG00000103248	16	MTHFSD	86542706	rs3950702	16	86534448	C	T	0.606362	0.0325525	0.0163226	0.0461169	0.3176	0.006967	0	0.102495	0.0514427	0.0463255	0.455398	20	0.563318
ENSG00000167508	16	MVD	88657548	rs148455330	16	88656439	T	C	0.0129225	0.253623	0.154163	0.0999378	-0.2217	0.0284331	6.32701e-15	-1.14399	0.710677	0.107459	0.126484	12	0.729344
ENSG00000198931	16	APRT	88810638	rs2272435	16	88881573	T	C	0.0119284	-0.024792	0.0532335	0.641413	-0.445	0.0236224	3.68497e-79	0.0557124	0.119662	0.641517	0.947097	8	0.939425
ENSG00000015413	16	DPEP1	89625882	rs258341	16	89624734	C	T	0.583499	-0.026901	0.0157411	0.0874561	0.4832	0.006435	0	-0.0556726	0.0325852	0.0875393	0.199616	20	0.705607
ENSG00000272636	17	DOC2B	162220	rs8067016	17	182458	G	C	0.684891	-0.00951192	0.0168523	0.572462	0.0468	0.00840004	2.527e-08	-0.203246	0.361935	0.57442	0.491251	12	0.933086
ENSG00000074660	17	SCARF1	1639801	rs2272011	17	1638896	A	G	0.61332	-0.0219157	0.0160344	0.17169	-0.3946	0.006847	0	0.055539	0.040646	0.171811	0.545669	20	0.783398
ENSG00000167711	17	SERPINF2	1749050	rs11078596	17	1714968	T	C	0.168986	0.0129234	0.0197181	0.512205	-0.1726	0.00986457	1.511e-68	-0.0748749	0.114322	0.512501	0.193153	20	0.916578
ENSG00000132386	17	SERPINF1	1769797	rs62088172	17	1762959	T	C	0.34493	0.0233559	0.0157304	0.137607	-0.2851	0.008725	3.40022e-234	-0.0819218	0.055232	0.138013	0.0670473	20	0.764142
ENSG00000262664	17	OVCA2	2042724	rs145234879	17	2042060	A	C	0.0178926	-0.0244616	0.0533869	0.646812	0.4066	0.0434833	8.705e-21	-0.0601613	0.131458	0.647207	0.226143	5	0.939425
ENSG00000213977	17	TAX1BP3	3665787	rs222773	17	3681164	G	C	0.501988	0.0126749	0.0156332	0.4175	0.0891	0.00813705	6.65094e-28	0.142255	0.175937	0.418771	0.139235	20	0.894859
ENSG00000167740	17	CYB5D2	4165239	rs149208504	17	4011662	C	T	0.0168986	-0.0141638	0.0490771	0.772885	-0.6911	0.025794	3.89335e-158	0.0204946	0.0710171	0.772898	0.583416	8	0.953146
ENSG00000161921	17	CXCL16	4736730	rs35383686	17	4720161	A	G	0.213718	-0.00287085	0.0196744	0.883986	-0.2	0.00983804	7.08789e-92	0.0143542	0.0983745	0.883989	0.940294	20	0.981909
ENSG00000182327	17	GLTPD2	4789776	rs8078118	17	4786743	A	C	0.426441	0.0157604	0.0157179	0.316005	0.1937	0.00871612	2.05002e-109	0.081365	0.0812281	0.316496	0.0994176	20	0.83834
ENSG00000185245	17	GP1BA	4933650	rs72835078	17	4923297	T	G	0.0874751	0.0443734	0.0255194	0.0820673	0.2536	0.0148431	1.90598e-65	0.174974	0.101148	0.0836526	0.329892	20	0.69626
ENSG00000108515	17	ENO3	4952612	rs238238	17	4953081	G	A	0.680915	0.0112343	0.0161366	0.486304	-0.3261	0.007217	0	-0.0344505	0.0494895	0.486355	0.412565	20	0.906851
ENSG00000141505	17	ASGR1	7176498	rs55714927	17	7176997	T	C	0.183897	0.0128355	0.0178486	0.472059	-0.112	0.0101641	3.08998e-28	-0.114603	0.159702	0.473001	0.676788	16	0.906851
ENSG00000072778	17	ACADVL	7221196	rs507506	17	7215003	G	A	0.583499	0.0038564	0.0160113	0.809668	-0.0482	0.0079197	1.157e-09	-0.0800083	0.332445	0.809814	0.75626	20	0.969653
ENSG00000239697	17	TNFSF12	7553199	rs80067372	17	7549435	A	G	0.265408	0.0196714	0.0179032	0.27187	0.3664	0.007301	0	0.0536883	0.0488742	0.271986	0.0889162	20	0.836409
ENSG00000129226	17	CD68	7580801	rs184469798	17	7350302	T	G	0.0119284	0.0153505	0.0791438	0.84621	-0.2732	0.0346992	3.452e-15	-0.0561878	0.28978	0.846256	0.942387	3	0.971024
ENSG00000129214	17	SHBG	7623664	rs858519	17	7628647	C	T	0.573559	-0.0193106	0.0160314	0.228375	0.1691	0.00818838	9.51891e-95	-0.114196	0.0949654	0.229168	0.0677939	20	0.813435
ENSG00000141504	17	SAT2	7627055	rs858523	17	7608211	T	C	0.568588	-0.00509861	0.0154908	0.742051	-0.2008	0.00816612	1.64e-133	0.0253915	0.0771523	0.742074	0.256968	20	0.945529
ENSG00000129244	17	ATP1B2	7652198	rs1624085	17	7650425	C	G	0.567594	-0.0251139	0.0158512	0.113113	-0.3071	0.008398	9.1523e-293	0.0817776	0.0516642	0.113451	0.0955656	20	0.729344
ENSG00000179593	17	ALOX15B	8044084	rs9910732	17	8067983	A	G	0.287276	0.0249823	0.0170057	0.141817	-0.0741	0.0086145	7.84897e-18	-0.337143	0.232819	0.147592	0.945907	20	0.770111
ENSG00000065320	17	NTN1	9132755	rs72809986	17	9080705	A	G	0.133201	-0.00282942	0.0206101	0.890807	-0.4706	0.009389	0	0.00601237	0.0437955	0.890807	0.360592	20	0.984547
ENSG00000170310	17	STX8	9413531	rs11078801	17	9433928	C	G	0.262425	0.0128136	0.018804	0.495599	0.0681	0.0097084	2.307e-12	0.188159	0.277423	0.497622	0.895457	12	0.910598
ENSG00000125430	17	HS3ST3B1	14325242	rs17669311	17	13933734	A	G	0.366799	-0.00973461	0.016669	0.559224	0.0488	0.00816504	2.277e-09	-0.19948	0.343205	0.561088	0.778242	6	0.929739
ENSG00000205309	17	NT5M	17325499	rs192436452	17	17303358	C	G	0.0487078	-0.0347329	0.0410049	0.396971	0.2945	0.0196077	5.46008e-51	-0.117939	0.139457	0.397721	0.83529	20	0.888741
ENSG00000177731	17	FLII	18251776	rs138865936	17	18261705	T	C	0.0248509	-0.0418871	0.052797	0.427568	0.2508	0.0261947	1.024e-21	-0.167014	0.211236	0.429147	0.196688	9	0.903316
ENSG00000176974	17	SHMT1	18345712	rs652093	17	18365785	G	C	0.616302	0.0331899	0.0162762	0.0414333	0.6635	0.005986	0	0.0500225	0.024535	0.0414677	0.949754	20	0.554673
ENSG00000141127	17	PRPSAP2	18885686	rs11078421	17	18901072	C	T	0.472167	0.0223219	0.0158573	0.159228	0.059	0.00818269	5.581e-13	0.378337	0.273842	0.167098	0.584025	20	0.783398
ENSG00000154016	17	GRAP	19033834	rs200266407	17	19043652	G	A	0.0795229	-0.0104688	0.0232102	0.651957	-0.0917	0.0151619	1.466e-09	0.114164	0.253813	0.652859	0.241176	17	0.939425
ENSG00000166482	17	MFAP4	19385316	rs139356332	17	19385973	C	G	0.0387674	-0.0231847	0.0559939	0.678832	-0.6543	0.02692	1.72102e-130	0.0354344	0.0855907	0.678876	0.134179	9	0.939425
ENSG00000108602	17	ALDH3A1	19743464	rs4646787	17	19745936	G	A	0.646123	0.0139148	0.0163972	0.396099	0.1267	0.00827701	6.81697e-53	0.109825	0.129616	0.396824	0.537713	20	0.888496
ENSG00000034152	17	MAP2K3	21299952	rs8074866	17	21287215	T	C	0.336978	-0.0115543	0.0171097	0.499479	-0.0483	0.00857712	1.789e-08	0.239219	0.356776	0.502537	0.893123	15	0.911206
ENSG00000168961	17	LGALS9	27639679	rs9896601	17	27655523	G	A	0.246521	-0.000786763	0.0183108	0.965728	-0.1368	0.00953313	1.06598e-46	0.00575119	0.133851	0.965728	0.582282	20	0.99361
ENSG00000109072	17	VTN	28370188	rs704	17	28367840	A	G	0.449304	0.0138473	0.0156162	0.375227	1.2846	0.003507	0	0.0107795	0.0121565	0.375227	0.492307	20	0.874144
ENSG00000109107	17	ALDOC	28575032	rs141921160	17	28576910	T	C	0.0129225	-0.017103	0.073714	0.816524	-0.6133	0.0389508	7.37192e-56	0.0278868	0.120205	0.816543	0.998981	14	0.969653
ENSG00000132581	17	SDF2	28655268	rs704	17	28367840	A	G	0.449304	0.0138473	0.0156162	0.375227	0.2352	0.007919	7.51633e-194	0.0588746	0.066425	0.375439	0.396579	20	0.874144
ENSG00000126861	17	OMG	31284776	rs72813607	17	31134507	A	G	0.104374	-0.00158355	0.0252333	0.949961	-0.1196	0.0110945	4.27402e-27	0.0132404	0.210984	0.949961	0.528747	20	0.99361
ENSG00000108688	17	CCL7	34271232	rs1133763	17	34320812	C	A	0.151093	0.0229919	0.0216304	0.287807	-0.586	0.008405	0	-0.0392353	0.0369162	0.287863	0.00409458	20	0.83834
ENSG00000172156	17	CCL11	34287038	rs1989357	17	34227435	T	A	0.362823	-0.0243534	0.0159393	0.126543	-0.1157	0.00828754	2.70702e-44	0.210487	0.138587	0.128809	0.246351	20	0.751305
ENSG00000108700	17	CCL8	34320418	rs1133763	17	34320812	C	A	0.151093	0.0229919	0.0216304	0.287807	-1.1231	0.006854	0	-0.0204718	0.01926	0.287818	0.0697152	20	0.83834
ENSG00000185379	17	RAD51D	35106872	rs4796033	17	35106468	T	C	0.129225	-0.000327354	0.02082	0.987455	-0.067	0.0112228	2.373e-09	0.00488588	0.310747	0.987455	0.484907	13	0.996077
ENSG00000271503	17	CCL5	35876142	rs4239252	17	35836561	A	G	0.162028	0.016145	0.0204822	0.430554	-0.257	0.0104842	1.07402e-132	-0.062821	0.0797385	0.430791	0.194329	20	0.903316
ENSG00000275152	17	CCL16	35978995	rs10445391	17	35979070	G	A	0.0984095	-0.00576673	0.0313591	0.854097	-1.3989	0.010631	0	0.00412233	0.022417	0.854097	0.560146	20	0.971024
ENSG00000276409	17	CCL14	35985146	rs7222922	17	36008654	T	C	0.128231	0.0154634	0.0266095	0.561157	-0.8559	0.011749	0	-0.0180668	0.0310905	0.56117	0.133553	20	0.929739
ENSG00000275718	17	CCL15	35998996	rs854628	17	36002776	C	A	0.0656064	0.0297208	0.0253551	0.241124	1.6905	0.014333	0	0.0175811	0.0149993	0.241147	0.014521	20	0.821865
ENSG00000274736	17	CCL23	36015514	rs41341749	17	35983666	G	A	0.0715706	0.0263452	0.0295769	0.373071	0.6056	0.022038	3.06069e-166	0.0435026	0.0488647	0.373322	0.130118	14	0.872765
ENSG00000275385	17	CCL18	36068152	rs2015086	17	36064257	G	A	0.140159	0.00635259	0.021402	0.766602	0.8861	0.009452	0	0.00716916	0.0241532	0.766603	0.975633	20	0.949874
ENSG00000277632	17	CCL3	36089212	rs854469	17	36062001	G	A	0.144135	0.0059781	0.0213979	0.779956	0.4436	0.012686	6.97576e-268	0.0134763	0.0482385	0.779962	0.949407	20	0.954896
ENSG00000141753	17	IGFBP4	40450588	rs4890114	17	40447297	G	A	0.435388	0.0116298	0.0156249	0.456689	0.0556	0.00806816	5.529e-12	0.209169	0.282658	0.459295	0.349584	12	0.906851
ENSG00000171431	17	KRT20	40880566	rs4796667	17	41522464	C	T	0.647117	0.00184961	0.0162313	0.909275	-0.0586	0.00830281	1.691e-12	-0.0315633	0.277021	0.909287	0.148001	11	0.988679
ENSG00000141698	17	NT5C3B	41830658	rs6503667	17	41826012	A	G	0.729622	-0.00243388	0.0164693	0.882514	-0.6228	0.006828	0	0.00390796	0.026444	0.882514	0.809929	20	0.981012
ENSG00000173786	17	CNP	41972252	rs12602950	17	41971811	A	G	0.713718	-0.0060469	0.0163266	0.711107	0.0805	0.00886837	1.114e-19	-0.0751168	0.202984	0.711336	0.634451	20	0.945529
ENSG00000108771	17	DHX58	42107059	rs4796771	17	42116398	G	A	0.191849	-0.000683252	0.020776	0.973765	-0.2134	0.00979775	3.55087e-105	0.00320174	0.0973572	0.973765	0.375422	20	0.993837
ENSG00000168610	17	STAT3	42350932	rs4796791	17	42378745	C	T	0.633201	0.0262399	0.0159478	0.0998964	0.1541	0.00823726	4.28594e-78	0.170278	0.103889	0.101206	0.221904	20	0.727759
ENSG00000108784	17	NAGLU	42540345	rs112629880	17	42463743	T	C	0.0367793	0.0312209	0.0269132	0.246023	1.3163	0.011269	0	0.0237187	0.0204471	0.246048	0.218456	20	0.823169
ENSG00000131480	17	AOC2	42847644	rs34230945	17	42844639	G	A	0.0168986	-0.0455035	0.0470044	0.33301	0.1693	0.0210361	8.41e-16	-0.268774	0.279641	0.336481	0.149407	12	0.849865
ENSG00000108828	17	VAT1	43019865	rs2356310	17	43207570	C	T	0.634195	-0.0134149	0.015879	0.39821	0.0667	0.0089822	1.121e-13	-0.201123	0.239602	0.401242	0.486298	20	0.889155
ENSG00000184988	17	TMEM106A	43215938	rs35382552	17	43320130	G	A	0.634195	-0.0121569	0.0159708	0.446538	0.059	0.00871115	1.262e-11	-0.206049	0.272396	0.449389	0.544582	20	0.906851
ENSG00000175906	17	ARL4D	43400065	rs34228036	17	43407654	A	G	0.306163	0.00765021	0.0167238	0.647351	0.0542	0.00841932	1.214e-10	0.141148	0.309335	0.648179	0.0673906	20	0.939425
ENSG00000131096	17	PYY	43978601	rs117408699	17	43984104	A	G	0.220676	0.00664116	0.0185157	0.719835	0.0864	0.00943946	5.53401e-20	0.0768653	0.214467	0.720042	0.0735762	20	0.945529
ENSG00000030582	17	GRN	44349176	rs5848	17	44352876	T	C	0.301193	0.0312823	0.0163587	0.0558406	-0.2177	0.00936978	2.05201e-119	-0.143695	0.0753974	0.0566724	0.0970439	20	0.598862
ENSG00000131094	17	C1QL1	44963998	rs7225162	17	44958892	T	C	0.472167	0.0262305	0.0154932	0.0904503	-0.202	0.00812269	1.62693e-136	-0.129854	0.0768765	0.0911958	0.147105	20	0.713497
ENSG00000136448	17	NMT1	45033504	rs1053733	17	45105660	A	G	0.471173	-0.00346988	0.0155709	0.823657	0.0461	0.00817266	1.693e-08	-0.0752685	0.338027	0.823792	0.266422	16	0.969653
ENSG00000186834	17	HEXIM1	45150287	rs4792858	17	45167333	C	A	0.32008	-0.0148127	0.0165848	0.371779	0.0875	0.00876397	1.79e-23	-0.169288	0.190297	0.373682	0.241306	20	0.872765
ENSG00000168517	17	HEXIM2	45165370	rs4792867	17	45172077	T	C	0.312127	-0.0115829	0.0168117	0.490838	0.0907	0.00875653	3.85001e-25	-0.127706	0.185765	0.491793	0.319291	20	0.908612
ENSG00000073969	17	NSF	46674174	rs2696466	17	46212466	G	A	0.440358	0.0165481	0.01604	0.302223	0.1046	0.00809853	3.66e-38	0.158204	0.153834	0.303761	0.546707	11	0.83834
ENSG00000136436	17	CALCOCO2	48848770	rs497270	17	48841412	G	A	0.187873	-0.0294273	0.0207698	0.156532	-0.1134	0.0107097	3.37e-26	0.2595	0.184788	0.160225	0.922556	20	0.783398
ENSG00000159224	17	GIP	48963575	rs7209449	17	48887396	G	A	0.72664	0.00169687	0.0172821	0.921784	0.0504	0.00887265	1.344e-08	0.0336681	0.34295	0.921796	0.877385	18	0.990624
ENSG00000108821	17	COL1A1	50192866	rs115642474	17	50180557	C	T	0.027833	-0.0625881	0.0423319	0.139271	-0.328	0.0230633	6.71492e-46	0.190817	0.129756	0.141404	0.372215	4	0.770111
ENSG00000167107	17	ACSF2	50450502	rs55772291	17	50430614	A	G	0.102386	-0.0316932	0.0260243	0.223288	-0.0665	0.0118982	2.283e-08	0.476589	0.400525	0.234081	0.654466	13	0.816169
ENSG00000136457	17	CHAD	50466701	rs28590506	17	50457426	A	G	0.305169	-0.00191295	0.0173432	0.912172	-0.0515	0.00878005	4.476e-09	0.0371447	0.336821	0.912187	0.747423	16	0.989379
ENSG00000006282	17	SPATA20	50549455	rs8076632	17	50548567	G	C	0.349901	-0.029034	0.0164514	0.0775925	-0.3215	0.007116	0	0.0903079	0.0512098	0.0778179	0.833388	20	0.674459
ENSG00000173714	17	WFIKKN2	50838502	rs11079936	17	50830473	C	T	0.640159	0.00366486	0.0163044	0.822153	-0.5313	0.006983	0	-0.00689791	0.0306879	0.822153	0.0461577	20	0.969653
ENSG00000243678	17	NME2	51168590	rs145372333	17	51149056	A	G	0.0477137	0.0745244	0.0349806	0.0331345	-0.3524	0.0209782	2.50796e-63	-0.211477	0.100059	0.0345563	0.187925	18	0.524229
ENSG00000154975	17	CA10	51895165	rs117399000	17	52136371	A	G	0.0328032	-0.00696055	0.0313177	0.824115	-0.5585	0.0255515	6.54601e-106	0.0124629	0.0560776	0.824124	0.270699	4	0.969653
ENSG00000183691	17	NOG	56594655	rs76164057	17	56763503	G	A	0.0218688	0.0187696	0.0714398	0.792757	1.2598	0.03543	6.37693e-277	0.0148989	0.0567088	0.792762	0.583725	10	0.959397
ENSG00000264364	17	DYNLL2	58089480	rs7225351	17	58077650	A	G	0.645129	0.0108557	0.0166302	0.513906	0.0553	0.00856094	1.05e-10	0.196306	0.302259	0.516039	0.810061	11	0.919112
ENSG00000167419	17	LPO	58243533	rs7219860	17	58243910	A	G	0.2167	-0.00320441	0.0167425	0.848218	-0.2901	0.009467	3.24697e-206	0.0110459	0.057714	0.84822	0.732542	20	0.971024
ENSG00000005381	17	MPO	58275395	rs34097845	17	58281068	T	C	0.0536779	-0.0166842	0.0275544	0.544845	-0.5179	0.018241	2.53249e-177	0.0322151	0.0532162	0.544938	0.449705	20	0.91955
ENSG00000011028	17	MRC2	62660634	rs146385050	17	62559897	A	C	0.181909	0.0218056	0.0212287	0.304338	-0.2039	0.0104938	4.2671e-84	-0.106943	0.104259	0.305013	0.545906	20	0.83834
ENSG00000159640	17	ACE	63487720	rs4363	17	63497131	A	G	0.439364	0.00601008	0.0155614	0.699335	-0.6254	0.005857	0	-0.00960998	0.0248825	0.699338	0.218142	20	0.945529
ENSG00000198909	17	MAP3K3	63659360	rs11651693	17	63775966	G	A	0.272366	0.026404	0.0178906	0.139981	-0.0527	0.00881137	2.219e-09	-0.501025	0.349663	0.151893	0.0709485	18	0.775967
ENSG00000091583	17	APOH	66234279	rs1801689	17	66214462	C	A	0.0407555	-0.0666905	0.0782106	0.393823	-1.8883	0.033736	0	0.0353177	0.0414233	0.393878	0.365667	20	0.888496
ENSG00000154229	17	PRKCA	66556678	rs61762372	17	66302564	A	G	0.437376	-0.0266681	0.0161405	0.0984827	0.0808	0.00848019	1.60201e-21	-0.330051	0.20274	0.103535	0.414233	20	0.729344
ENSG00000182481	17	KPNA2	68041500	rs112001035	17	68827664	A	G	0.0516899	-0.0596925	0.0287152	0.0376374	0.1139	0.0151581	5.72801e-14	-0.524078	0.261579	0.0451213	0.476666	13	0.558538
ENSG00000108950	17	FAM20A	68568240	rs12941038	17	68513002	T	C	0.252485	-0.00905908	0.0179403	0.613588	-0.1576	0.00986186	1.74001e-57	0.0574815	0.113891	0.613766	0.408999	20	0.939425
ENSG00000167851	17	CD300A	74475596	rs2272111	17	74473827	A	G	0.197813	0.0320523	0.0192552	0.0959909	-0.6849	0.007456	0	-0.0467985	0.0281185	0.0960462	0.347565	20	0.713497
ENSG00000167850	17	CD300C	74543594	rs62087202	17	74463780	A	G	0.0487078	-0.051005	0.0458857	0.266325	-0.6071	0.020092	1.45965e-200	0.0840142	0.0756329	0.266648	0.535115	20	0.835298
ENSG00000125458	17	NT5C	75130991	rs11541956	17	75131253	A	G	0.0248509	-0.0812754	0.0537391	0.13043	-1.4225	0.01982	0	0.0571356	0.0377863	0.130516	0.988853	20	0.751305
ENSG00000132471	17	WBP2	75851103	rs11870078	17	75842027	A	G	0.251491	-0.0102085	0.0200037	0.60982	-0.0572	0.00887346	1.147e-10	0.17847	0.350809	0.610935	0.30482	20	0.939425
ENSG00000161542	17	PRPSAP1	76347000	rs447123	17	76321922	C	A	0.807157	-0.000318511	0.0195209	0.986982	-0.0972	0.00988319	7.96598e-23	0.00327686	0.200833	0.986982	0.985985	20	0.996077
ENSG00000176170	17	SPHK1	76382222	rs6501858	17	76119019	T	C	0.0129225	0.0726317	0.0698023	0.298092	-0.4495	0.0551827	3.772e-16	-0.161583	0.156551	0.302003	NA	NA	0.83834
ENSG00000182534	17	MXRA7	76691778	rs7219390	17	76688776	C	T	0.470179	0.0231634	0.0157462	0.141279	-0.2843	0.008055	7.04418e-273	-0.0814752	0.0554339	0.141624	0.971009	20	0.770111
ENSG00000035862	17	TIMP2	78889182	rs9894212	17	78865858	G	C	0.242545	0.00541514	0.0196648	0.783029	-0.0816	0.00988651	1.53599e-16	-0.066362	0.241124	0.783148	0.781825	20	0.956128
ENSG00000108679	17	LGALS3BP	78975592	rs3826311	17	78975444	C	T	0.189861	-0.00250276	0.0208355	0.904388	0.1991	0.0104424	4.79104e-81	-0.0125704	0.10465	0.90439	0.0956083	20	0.988679
ENSG00000167280	17	ENGASE	79081712	rs56107536	17	79074958	A	C	0.114314	-0.0354158	0.0238589	0.137707	0.6103	0.009574	0	-0.0580301	0.0391043	0.137813	0.875107	20	0.764142
ENSG00000182156	17	ENPP7	79736581	rs11868696	17	79732608	A	G	0.627237	-0.0199111	0.0160412	0.214515	-0.9136	0.00538	0	0.0217941	0.0175587	0.214527	0.311922	20	0.786905
ENSG00000171298	17	GAA	80110707	rs2304849	17	80101663	C	G	0.244533	0.0161792	0.0196013	0.409136	-0.342	0.009893	7.16174e-262	-0.0473076	0.0573301	0.40927	0.722526	20	0.892169
ENSG00000171246	17	NPTX1	80472338	rs62069681	17	80650902	C	T	0.0874751	-0.014105	0.0311951	0.651157	0.5015	0.009703	0	-0.0281256	0.062206	0.65117	0.81067	20	0.939425
ENSG00000167302	17	TEPSIN	81233684	rs61745945	17	81231621	A	G	0.0188867	0.059364	0.0515916	0.249876	-0.2176	0.0265481	2.476e-16	-0.272812	0.239419	0.254503	0.706874	12	0.835298
ENSG00000185624	17	P4HB	81852008	rs62079523	17	82394427	A	G	0.32505	-0.00529366	0.0165718	0.749395	0.1273	0.00834239	1.42501e-52	-0.0415841	0.130208	0.749448	0.0723449	20	0.945529
ENSG00000185269	17	NOTUM	81957174	rs113928649	17	81951149	C	T	0.0477137	0.0351241	0.0333075	0.291635	-0.2335	0.0147935	4.00897e-56	-0.150424	0.142963	0.29271	0.300825	14	0.83834
ENSG00000169738	17	DCXR	82036422	rs12948284	17	82040555	G	A	0.521869	-0.00178365	0.0156832	0.909452	-0.0908	0.00820829	1.91799e-28	0.0196437	0.172732	0.909457	0.364318	20	0.988679
ENSG00000169710	17	FASN	82088316	rs62078747	17	82097330	G	C	0.484095	-0.0036898	0.015536	0.812269	-0.1535	0.00838176	6.44783e-75	0.0240378	0.10122	0.812284	0.359832	20	0.969653
ENSG00000173762	17	CD7	82316238	rs3176831	17	82314615	T	C	0.0337972	-0.0062384	0.0409359	0.878876	-0.4495	0.019569	9.29396e-117	0.0138785	0.0910719	0.878879	0.376208	20	0.979144
ENSG00000141574	17	SECTM1	82327549	rs4789763	17	82331408	G	A	0.496024	0.0115394	0.0154902	0.456304	0.1848	0.00811761	1.01199e-114	0.0624426	0.0838663	0.456544	0.146176	20	0.906851
ENSG00000158270	18	COLEC12	408730	rs1539790	18	401573	A	G	0.267396	0.00604168	0.0168765	0.720347	-0.1313	0.0100662	6.90302e-39	-0.0460143	0.128582	0.720449	0.907546	20	0.945529
ENSG00000128791	18	TWSG1	9368594	rs62087497	18	9404821	A	G	0.0705765	0.0131511	0.031713	0.678367	0.1735	0.0148206	1.178e-31	0.0757988	0.182899	0.678558	0.633296	20	0.939425
ENSG00000168461	18	RAB31	9785413	rs12607866	18	9696477	C	T	0.297217	0.00606144	0.0164055	0.711772	0.1269	0.00882532	7.00104e-47	0.0477655	0.129322	0.711864	0.767082	20	0.945529
ENSG00000134265	18	NAPG	10539334	rs7241196	18	10526416	C	T	0.484095	0.0128677	0.0155121	0.406804	-0.0727	0.00817703	6.06902e-19	-0.176997	0.214298	0.408838	0.333874	20	0.892169
ENSG00000154080	18	CHST9	27045894	rs9953270	18	27107407	C	T	0.328032	-0.0065984	0.0178735	0.712	0.2596	0.008573	2.03241e-201	-0.0254176	0.0688553	0.71202	0.335451	20	0.945529
ENSG00000134755	18	DSC2	31080681	rs1658125	18	31100408	G	A	0.827038	-0.0360275	0.0230953	0.118772	-0.2078	0.0109607	3.74605e-80	0.173376	0.111518	0.120019	0.623307	20	0.745272
ENSG00000046604	18	DSG2	31523592	rs9304098	18	31503667	T	G	0.484095	-0.0186597	0.0158158	0.238073	-0.1905	0.00819518	1.584e-119	0.0979512	0.0831294	0.238678	0.730671	20	0.821291
ENSG00000118276	18	B4GALT6	31654041	rs34683195	18	31625628	C	T	0.0337972	-0.0701115	0.0556331	0.20758	-1.1007	0.016779	0	0.0636972	0.0505527	0.207664	0.794229	20	0.786905
ENSG00000166974	18	MAPRE2	35060199	rs3786314	18	35140225	G	A	0.44831	-0.00825332	0.0157996	0.601408	-0.1487	0.00819099	1.19199e-73	0.0555032	0.106295	0.60156	0.5471	20	0.939425
ENSG00000167220	18	HDHD2	47128954	rs75228657	18	47214692	G	A	0.0616302	-0.060829	0.025293	0.0161737	0.4584	0.016308	7.625e-174	-0.132699	0.0553783	0.0165652	0.685438	20	0.391639
ENSG00000101751	18	POLI	54295392	rs117050326	18	54237200	C	G	0.0258449	-0.0799286	0.0556633	0.151023	-0.2678	0.0312598	1.063e-17	0.298464	0.210754	0.156724	0.775117	18	0.776588
ENSG00000206075	18	SERPINB5	63491022	rs7244879	18	63484141	G	A	0.688867	-0.0152194	0.016249	0.348948	0.1391	0.00829814	4.56705e-63	-0.109413	0.116997	0.349697	0.959294	20	0.85476
ENSG00000197641	18	SERPINB13	63595814	rs77157727	18	63586727	A	G	0.0238569	0.0301938	0.0672849	0.653615	-0.4352	0.0195147	3.60197e-110	-0.0693791	0.154638	0.653681	0.5266	12	0.939425
ENSG00000206073	18	SERPINB4	63640758	rs75064813	18	63335671	G	C	0.0168986	0.0949635	0.0489193	0.0522312	0.4922	0.0286566	4.03107e-66	0.192937	0.100022	0.0537375	0.1739	11	0.598158
ENSG00000166401	18	SERPINB8	63994904	rs3826616	18	63987229	G	A	0.542744	-0.00545491	0.0160558	0.734047	-0.1817	0.00821658	2.32698e-108	0.0300215	0.0883748	0.734077	NA	NA	0.945529
ENSG00000166342	18	NETO1	72805230	rs7242889	18	73564150	G	C	0.200795	-0.0197685	0.018119	0.275256	0.0673	0.0102697	5.62901e-11	-0.293737	0.272933	0.281827	0.195154	20	0.83834
ENSG00000166347	18	CYB5A	74271410	rs17806420	18	74316132	T	C	0.150099	0.0110731	0.0184336	0.54804	-0.1014	0.0100701	7.54196e-24	-0.109202	0.182114	0.548749	0.579106	20	0.922388
ENSG00000150656	18	CNDP1	74560856	rs17817077	18	74542308	A	G	0.394632	0.00852925	0.016277	0.600273	0.2854	0.008612	7.94286e-241	0.0298852	0.0570394	0.60032	0.957575	20	0.939146
ENSG00000180011	18	PTGR3	75202126	rs9240	18	75198732	C	T	0.468191	0.00325775	0.0156157	0.834745	-0.0937	0.00800519	1.20301e-31	-0.0347679	0.166683	0.834771	0.310021	20	0.971024
ENSG00000197540	19	GZMM	546979	rs114537924	19	548612	A	G	0.0328032	0.0844408	0.0425396	0.0471455	0.1163	0.0167939	4.35599e-12	0.72606	0.380504	0.0563715	0.00809329	3	0.598862
ENSG00000070404	19	FSTL3	679892	rs7250835	19	670234	C	T	0.850895	0.0211214	0.0198685	0.287753	0.0965	0.0110903	3.281e-18	0.218875	0.207422	0.291328	0.0443541	19	0.83834
ENSG00000185198	19	PRSS57	690522	rs9304936	19	689590	G	C	0.710736	0.024146	0.0170718	0.157251	0.4903	0.006983	0	0.0492474	0.0348262	0.157335	0.569314	20	0.776813
ENSG00000196415	19	PRTN3	844587	rs6510982	19	845535	G	C	0.779324	0.0289369	0.0223191	0.194801	0.4917	0.00758	0	0.0588507	0.0454008	0.194889	0.0104244	20	0.786905
ENSG00000197561	19	ELANE	853630	rs10409474	19	850733	G	C	0.107356	0.00428905	0.0257932	0.867932	0.4542	0.01245	2.14558e-291	0.00944309	0.0567888	0.867933	0.236271	19	0.974808
ENSG00000197766	19	CFD	863668	rs10469327	19	858376	T	C	0.952286	0.0222075	0.045682	0.626874	-0.236	0.0165322	3.12398e-46	-0.0940996	0.19368	0.627073	0.347647	10	0.939425
ENSG00000180448	19	ARHGAP45	1076276	rs7251797	19	1077986	G	A	0.34493	0.00683469	0.0163636	0.676184	0.1293	0.00854919	1.12099e-51	0.0528592	0.126604	0.6763	0.0902362	20	0.939425
ENSG00000104964	19	TLE5	3058008	rs11539938	19	3062859	C	T	0.402584	0.00117987	0.0157399	0.940246	-0.0526	0.00801796	5.37099e-11	-0.022431	0.299257	0.94025	0.469295	5	0.992964
ENSG00000105246	19	EBI3	4233526	rs353696	19	4242508	C	T	0.306163	0.0347106	0.0168023	0.0388445	-1.1236	0.005119	0	-0.0308923	0.0149546	0.0388537	0.786665	20	0.5505
ENSG00000167680	19	SEMA6B	4562184	rs10404223	19	4549634	G	A	0.554672	-0.0207381	0.0161289	0.198521	0.0917	0.00831444	2.769e-28	-0.226152	0.177079	0.201559	0.617119	11	0.786905
ENSG00000105426	19	PTPRS	5249654	rs55763631	19	5293572	A	C	0.0576541	0.0109347	0.0275171	0.691089	0.1985	0.0165534	3.93595e-33	0.0550866	0.138701	0.691249	0.67583	20	0.943328
ENSG00000171124	19	FUT3	5847180	rs708686	19	5840608	T	C	0.28827	-0.0267761	0.0164705	0.104013	-0.6634	0.007936	0	0.0403619	0.0248321	0.104079	0.0809933	20	0.729344
ENSG00000130383	19	FUT5	5868183	rs3760775	19	5841345	T	G	0.0675944	-0.0728048	0.0255781	0.00442201	-0.8979	0.013046	0	0.0810834	0.0285109	0.00445592	0.0137414	20	0.179584
ENSG00000125735	19	TNFSF14	6665920	rs413141	19	6675978	G	A	0.83996	0.0290377	0.0182318	0.111228	-0.1741	0.0116037	6.92797e-51	-0.166787	0.105309	0.11324	0.00062441	20	0.729344
ENSG00000125730	19	C3	6704133	rs10408682	19	6699319	T	C	0.139165	-0.0983163	0.0204457	1.51957e-06	-0.0833	0.0122495	1.044e-11	1.18027	0.300612	8.62918e-05	0.00282394	16	0.00830798
ENSG00000141968	19	VAV1	6815037	rs36097961	19	6850756	T	C	0.0586481	-0.0119843	0.0235398	0.610678	-0.1123	0.0135885	1.405e-16	0.106717	0.210013	0.611352	0.255179	20	0.939425
ENSG00000171105	19	INSR	7203334	rs4804368	19	7190279	G	A	0.652087	-0.0275819	0.0171409	0.107589	0.0715	0.00885787	6.92e-16	-0.385761	0.24445	0.114548	0.0196096	20	0.729344
ENSG00000104918	19	RETN	7669752	rs3745368	19	7670411	A	G	0.0347913	0.0432074	0.0548301	0.430682	-0.6658	0.022532	6.74716e-192	-0.0648955	0.0823815	0.430847	0.296725	6	0.903316
ENSG00000183019	19	MCEMP1	7678458	rs1047286	19	6713251	A	G	0.204771	0.224677	0.0195446	1.38739e-30	-0.0632	0.00935711	1.436e-11	-3.55502	0.610466	5.76467e-09	0.000189048	9	9.99018e-07
ENSG00000104921	19	FCER2	7695452	rs2277989	19	7696926	G	A	0.499006	-0.00845016	0.0156002	0.588046	-0.2702	0.00856	1.10159e-218	0.0312737	0.0577442	0.588101	0.440205	20	0.93536
ENSG00000182566	19	CLEC4G	7731432	rs76560987	19	7734566	T	C	0.0765408	-0.00112048	0.0296096	0.969814	0.2027	0.0157005	3.92995e-38	-0.00552777	0.146077	0.969814	0.416853	20	0.99361
ENSG00000090659	19	CD209	7743778	rs4804774	19	7707287	C	G	0.265408	0.0245019	0.0170414	0.150494	-0.3583	0.009517	0	-0.0683838	0.0475965	0.150792	0.141429	20	0.773144
ENSG00000131142	19	CCL25	8057489	rs74959615	19	8056212	A	G	0.0705765	0.0524678	0.0274587	0.0560312	-1.1212	0.010606	0	-0.0467961	0.0244945	0.0560717	0.0461041	20	0.598862
ENSG00000167772	19	ANGPTL4	8368830	rs116843064	19	8364439	A	G	0.0258449	0.0611935	0.0470751	0.193631	-0.3196	0.0259303	6.61707e-35	-0.191469	0.148111	0.1961	0.946173	4	0.786905
ENSG00000181143	19	MUC16	8929617	rs61742668	19	8882342	A	G	0.117296	-0.0496581	0.0321684	0.122663	-0.2546	0.013823	9.32411e-76	0.195044	0.126792	0.123976	0.0685675	12	0.746006
ENSG00000105088	19	OLFM2	9895116	rs11669788	19	9948131	T	C	0.350895	-0.0220252	0.0165317	0.182762	0.6292	0.006461	0	-0.0350051	0.0262766	0.182802	0.818456	20	0.783398
ENSG00000090339	19	ICAM1	10278854	rs5498	19	10285007	G	A	0.466203	0.014916	0.0155974	0.338917	-1.1399	0.004209	0	-0.0130854	0.0136832	0.338917	0.209509	20	0.852457
ENSG00000105371	19	ICAM4	10287738	rs5030377	19	10282558	G	A	0.428429	0.018189	0.0158999	0.252635	-0.1065	0.00837864	5.14404e-37	-0.170789	0.149898	0.254551	0.0974459	20	0.835298
ENSG00000105376	19	ICAM5	10293365	rs281439	19	10289434	C	G	0.796223	0.0115773	0.0182988	0.526941	0.8055	0.006942	0	0.0143728	0.0227177	0.526948	0.243522	20	0.91955
ENSG00000065989	19	PDE4A	10443202	rs145530718	19	10458207	C	G	0.027833	-0.0516418	0.0881043	0.557779	0.7408	0.0289253	1.156e-144	-0.0697109	0.118962	0.557882	0.98725	12	0.927528
ENSG00000129355	19	CDKN2D	10567760	rs117717044	19	10633567	T	C	0.0139165	0.00151539	0.0677073	0.982144	-0.3417	0.0578026	3.39e-09	-0.00443486	0.19815	0.982144	0.923761	8	0.994191
ENSG00000130175	19	PRKCSH	11443126	rs11557488	19	11447460	A	G	0.225646	0.0281183	0.0172966	0.104023	0.1132	0.00969474	1.68199e-31	0.248395	0.154271	0.107371	0.587969	14	0.729344
ENSG00000130176	19	CNN1	11544545	rs73512794	19	11510164	C	T	0.0576541	-0.0122135	0.0353875	0.729992	-0.2552	0.0204367	8.75004e-36	0.0478585	0.138719	0.730091	0.715248	20	0.945529
ENSG00000102575	19	ACP5	11577323	rs10403399	19	11595843	G	C	0.272366	-0.0140269	0.0179512	0.434572	0.2349	0.00932599	5.46613e-140	-0.0597143	0.0764574	0.434794	0.503409	20	0.903316
ENSG00000104998	19	IL27RA	14042490	rs35026308	19	14042481	C	T	0.196819	-0.020718	0.0195385	0.288977	-1.0213	0.008049	0	0.0202859	0.0191317	0.288994	0.0548146	20	0.83834
ENSG00000123146	19	ADGRE5	14394613	rs139113505	19	14388804	T	C	0.0258449	-0.0457337	0.0483509	0.344214	-0.3672	0.0305323	2.57502e-33	0.124547	0.132081	0.345702	0.760481	5	0.854638
ENSG00000132002	19	DNAJB1	14537580	rs11085896	19	14541074	C	A	0.624254	0.0165299	0.0167645	0.324132	-0.0523	0.00820685	1.857e-10	-0.316059	0.324359	0.329852	0.331497	17	0.84546
ENSG00000127507	19	ADGRE2	14755476	rs67023356	19	14396821	G	A	0.282306	0.0050456	0.0160357	0.753028	0.364	0.00776	0	0.0138615	0.0440551	0.753034	0.557208	17	0.945529
ENSG00000074181	19	NOTCH3	15180016	rs10417239	19	15183913	A	G	0.149105	0.00227547	0.0272104	0.933354	0.113	0.0127228	6.58501e-19	0.0201369	0.240811	0.933357	0.743216	20	0.992578
ENSG00000161031	19	PGLYRP2	15483800	rs140755383	19	15474182	A	C	0.167992	-0.000530626	0.0198399	0.978663	-0.3539	0.010993	2.19647e-227	0.00149937	0.0560608	0.978663	0.718872	20	0.994191
ENSG00000167460	19	TPM4	16085012	rs2228367	19	16086510	C	T	0.0168986	0.0584972	0.0907121	0.519014	-0.244	0.0290908	4.96501e-17	-0.239743	0.372868	0.520244	0.991905	5	0.91955
ENSG00000130313	19	PGLS	17516462	rs117004311	19	17613676	T	C	0.0139165	-0.0952121	0.112428	0.397064	-0.4674	0.0382868	2.82197e-34	0.203706	0.241117	0.398199	0.888161	5	0.888741
ENSG00000130309	19	COLGALT1	17569406	rs4808666	19	17557324	T	C	0.455268	0.00633285	0.0155109	0.683065	-0.1275	0.00825268	7.60005e-54	-0.0496694	0.121697	0.68317	0.272483	20	0.939739
ENSG00000096996	19	IL12RB1	18078970	rs429774	19	18075942	C	T	0.311133	0.0111479	0.0166074	0.502054	-0.0791	0.0085939	3.44201e-20	-0.140934	0.210512	0.503187	0.462929	20	0.911206
ENSG00000130522	19	JUND	18280658	rs10406080	19	18291332	G	C	0.627237	-0.00689643	0.0163347	0.672882	-0.0596	0.00829721	6.81302e-13	0.115712	0.274545	0.673414	0.263952	20	0.939425
ENSG00000130513	19	GDF15	18381954	rs16982345	19	18389912	A	G	0.252485	-0.00495702	0.0174908	0.776864	0.4507	0.007723	0	-0.0109985	0.0388085	0.776867	0.292376	20	0.954175
ENSG00000006016	19	CRLF1	18589980	rs7246833	19	18604272	G	C	0.229622	-0.0245126	0.0183647	0.181952	0.264	0.009675	6.08055e-164	-0.0928508	0.0696464	0.182475	0.0343678	20	0.783398
ENSG00000105664	19	COMP	18787039	rs12974746	19	18795739	G	A	0.0318091	-0.00817493	0.0502115	0.870668	-0.5422	0.021966	1.60595e-134	0.0150773	0.092609	0.870671	0.218288	20	0.976363
ENSG00000130287	19	NCAN	19232096	rs2228603	19	19219115	T	C	0.0675944	0.0737555	0.0306793	0.0162132	-0.3337	0.0162322	6.53506e-94	-0.221023	0.0925633	0.0169492	0.0278723	20	0.391639
ENSG00000187664	19	HAPLN4	19258780	rs112253053	19	19314336	A	T	0.166004	-0.00153751	0.0255883	0.952087	0.1119	0.0108791	8.16401e-25	-0.01374	0.228675	0.952088	0.360439	20	0.99361
ENSG00000160161	19	CILP2	19542454	rs2315282	19	19369729	G	A	0.83002	0.0100464	0.0245599	0.682499	-0.1136	0.0111529	2.297e-24	-0.0884366	0.216371	0.68274	0.240461	20	0.939739
ENSG00000105185	19	PDCD5	32584322	rs10402931	19	32581163	A	G	0.694831	0.0112966	0.0182224	0.535303	0.3289	0.007299	0	0.0343466	0.0554093	0.535343	0.378359	20	0.91955
ENSG00000105186	19	ANKRD27	32636802	rs17693106	19	32634149	G	A	0.562624	-0.00628981	0.0155444	0.685746	0.0522	0.00812014	1.289e-10	-0.120494	0.298375	0.686333	0.522827	20	0.940707
ENSG00000161249	19	DMKN	35505439	rs4806162	19	35511808	A	C	0.144135	0.00693113	0.0200472	0.729536	-0.0827	0.012374	2.335e-11	-0.0838105	0.242733	0.729885	0.797093	20	0.945529
ENSG00000126246	19	IGFLR1	35740627	rs12459634	19	35739273	C	T	0.157058	0.0123147	0.0278211	0.658026	-0.6298	0.009425	0	-0.0195533	0.0441755	0.658034	0.183865	20	0.939425
ENSG00000126259	19	KIRREL2	35861498	rs143750646	19	36209033	C	T	0.0109344	0.00639081	0.0430117	0.881883	-1.228	0.039291	1.97137e-214	-0.00520424	0.0350262	0.881884	0.957631	10	0.98094
ENSG00000105254	19	TBCB	36120118	rs2231569	19	36114973	T	G	0.0506958	-0.0143841	0.0406999	0.723776	0.1586	0.0225274	1.918e-12	-0.0906942	0.256943	0.724108	0.306051	9	0.945529
ENSG00000167641	19	PPP1R14A	38253884	rs71354995	19	38301201	G	A	0.313121	-0.0212437	0.0159565	0.183075	-0.2043	0.009425	3.427e-104	0.103983	0.0782505	0.183898	0.243402	20	0.783398
ENSG00000167642	19	SPINT2	38268325	rs71354995	19	38301201	G	A	0.313121	-0.0212437	0.0159565	0.183075	-0.6893	0.007007	0	0.0308192	0.023151	0.183114	0.641538	20	0.783398
ENSG00000171747	19	LGALS4	38807308	rs883394	19	38714973	T	C	0.430417	-0.0111303	0.0155222	0.473341	-0.0533	0.00807082	4.00099e-11	0.208824	0.292935	0.475928	0.281519	20	0.906851
ENSG00000104823	19	ECH1	38823632	rs2229259	19	38816463	T	C	0.0795229	0.0494963	0.0260773	0.0576886	0.4478	0.013793	3.24774e-231	0.110532	0.0583337	0.0581156	0.0566414	20	0.600577
ENSG00000104835	19	SARS2	38923014	rs7508539	19	38926800	A	G	0.666998	-0.0235286	0.0165112	0.154155	-0.1091	0.00817795	1.34101e-40	0.215661	0.152201	0.156498	0.675267	20	0.776588
ENSG00000130669	19	PAK4	39154293	rs2319153	19	39182691	T	C	0.351889	0.00246902	0.0165063	0.881096	-0.0472	0.00859935	4.04699e-08	-0.0523097	0.34984	0.881139	0.417011	16	0.980742
ENSG00000197110	19	IFNL3	39244352	rs62122869	19	39286683	T	C	0.202783	-0.0219878	0.0192823	0.254155	0.06	0.0100179	2.10801e-09	-0.366463	0.327145	0.262634	0.0448545	5	0.835298
ENSG00000105223	19	PLD3	40368964	rs7254808	19	40364607	C	T	0.975149	-0.00870121	0.0492974	0.859898	0.1354	0.0196456	5.49601e-12	-0.064263	0.364207	0.859943	0.682061	20	0.974013
ENSG00000090013	19	BLVRB	40456764	rs34366758	19	40413617	A	G	0.0109344	0.151785	0.138277	0.27234	-0.8658	0.0617704	1.237e-44	-0.175312	0.160199	0.273807	0.575173	7	0.836409
ENSG00000090006	19	LTBP4	40611350	rs112009052	19	40593595	A	T	0.0109344	-0.0538192	0.0540059	0.318986	-0.2549	0.03312	1.401e-14	0.211138	0.21364	0.323009	0.849998	11	0.839243
ENSG00000261857	19	MIA	40774569	rs2233154	19	40775441	T	C	0.0725646	-0.000115783	0.0234134	0.996054	1.2859	0.011479	0	-9.00404e-05	0.0182078	0.996054	0.855368	20	0.99852
ENSG00000177191	19	B3GNT8	41427044	rs284663	19	41426707	T	C	0.593439	-0.0103631	0.0161945	0.522228	0.8232	0.005149	0	-0.0125888	0.0196728	0.522231	0.00538122	20	0.91955
ENSG00000124469	19	CEACAM8	42587649	rs12459454	19	41759235	G	A	0.284294	0.0122561	0.0170055	0.471085	-0.0737	0.00878681	4.96298e-17	-0.166297	0.23159	0.472715	0.495211	16	0.906851
ENSG00000221826	19	PSG3	42731060	rs4324253	19	43285853	T	G	0.574553	-0.0194053	0.016058	0.226874	-0.56	0.005915	0	0.0346523	0.0286773	0.226912	0.465948	20	0.813312
ENSG00000221878	19	PSG7	42930670	rs117356953	19	42857704	G	A	0.150099	0.0369119	0.0259917	0.155566	0.1419	0.0109804	3.33699e-38	0.260126	0.184272	0.158055	0.419317	20	0.776983
ENSG00000204941	19	PSG5	43176396	rs9749307	19	43131454	T	C	0.312127	0.0224506	0.0166257	0.176903	0.4154	0.006702	0	0.0540457	0.0400328	0.177005	0.243832	20	0.783398
ENSG00000243137	19	PSG4	43200000	rs4802161	19	43191482	C	T	0.634195	-0.00719086	0.0162747	0.658603	-0.6314	0.006129	0	0.0113888	0.0257758	0.658606	0.132937	20	0.939425
ENSG00000183668	19	PSG9	43240660	rs2007528	19	43306700	G	C	0.452286	-0.0109916	0.0158137	0.48701	0.1679	0.00780283	1.06002e-102	-0.0654652	0.0942344	0.48724	0.742477	20	0.906851
ENSG00000204936	19	CD177	43358429	rs79338083	19	43322051	T	C	0.0159046	-0.0420411	0.0380991	0.269824	2.0438	0.020504	0	-0.0205701	0.0186424	0.269854	0.987532	20	0.836409
ENSG00000124466	19	LYPD3	43463198	rs35681564	19	43455236	A	G	0.180915	-0.00820762	0.0192801	0.670323	0.1413	0.0100556	7.50803e-45	-0.0580865	0.136511	0.670466	0.565583	20	0.939425
ENSG00000011422	19	PLAUR	43658321	rs2302524	19	43652320	C	T	0.141153	0.0597368	0.0247362	0.0157373	-0.2438	0.0107818	3.29304e-113	-0.245024	0.102038	0.016337	0.761484	18	0.391639
ENSG00000187244	19	BCAM	44815246	rs28399656	19	44813447	A	T	0.0119284	-0.0182766	0.0707695	0.79621	1.4812	0.026205	0	-0.012339	0.047779	0.796212	0.00261697	9	0.961558
ENSG00000130202	19	NECTIN2	44867699	rs2965142	19	44774784	G	A	0.910537	0.0323446	0.0242181	0.181695	0.0966	0.0165983	5.88898e-09	0.33483	0.257222	0.193012	0.335781	6	0.786905
ENSG00000130203	19	APOE	44907592	rs71352239	19	44926286	T	C	0.301193	0.0280549	0.0170238	0.0993574	0.2482	0.008893	2.04082e-171	0.113033	0.0687085	0.099946	3.63432e-08	20	0.721693
ENSG00000130208	19	APOC1	44916798	rs5112	19	44927023	G	C	0.557654	-0.00812346	0.0159857	0.611335	0.3016	0.008156	2.49939e-299	-0.0269345	0.053008	0.611367	4.4492e-06	20	0.939425
ENSG00000011478	19	QPCTL	45698196	rs117220573	19	45702991	T	C	0.0109344	-0.0146247	0.0867346	0.8661	-1.8156	0.059117	3.93853e-207	0.00805502	0.0477726	0.866102	0.516963	3	0.974013
ENSG00000008438	19	PGLYRP1	46021103	rs2072563	19	46023390	A	G	0.27336	0.0207521	0.0185222	0.262548	-0.1912	0.00870778	7.36309e-107	-0.108536	0.0969995	0.263168	0.0425753	20	0.835298
ENSG00000178980	19	SELENOW	47781682	rs11666891	19	47767880	T	C	0.478131	-0.00291007	0.0155777	0.85181	0.1253	0.00813616	1.62698e-53	-0.0232248	0.124332	0.85182	0.46997	20	0.971024
ENSG00000105398	19	SULT2A1	47878391	rs212100	19	47873738	C	T	0.849901	-0.030662	0.0216769	0.157214	0.2117	0.0106592	8.88488e-88	-0.144837	0.102654	0.158266	0.0715221	20	0.776983
ENSG00000063176	19	SPHK2	48625004	rs10426317	19	48645524	T	C	0.734592	0.0230626	0.0162076	0.154752	-0.071	0.00919607	1.157e-14	-0.324825	0.232121	0.161699	0.0722943	18	0.783398
ENSG00000063180	19	CA11	48642066	rs2303147	19	48639768	C	T	0.87674	-0.00756299	0.0206475	0.714148	-0.1823	0.0107225	7.98092e-65	0.0414865	0.113287	0.714211	0.024301	20	0.945529
ENSG00000105552	19	BCAT2	48803046	rs4802507	19	48801403	G	T	0.218688	0.000252907	0.0202805	0.99005	-0.164	0.00931945	2.56999e-69	-0.00154212	0.123662	0.99005	0.998902	20	0.997533
ENSG00000087076	19	HSD17B14	48824764	rs35299026	19	48815123	A	G	0.0427435	-0.000947892	0.0384101	0.980312	-0.1574	0.0175509	3.014e-19	0.00602219	0.24403	0.980312	0.768958	16	0.994191
ENSG00000104805	19	NUCB1	48911762	rs3826817	19	48898187	T	C	0.272366	-0.0147518	0.0179168	0.41031	-0.145	0.00914696	1.35601e-56	0.101737	0.123731	0.410939	0.573022	20	0.892169
ENSG00000087086	19	FTL	48966094	rs45520632	19	48923231	C	T	0.0497018	0.0738407	0.052585	0.160254	0.113	0.019324	4.98601e-09	0.653458	0.478583	0.172127	0.68006	12	0.783398
ENSG00000104826	19	LHB	49016536	rs79785970	19	49014074	G	C	0.0964215	0.0230279	0.0223334	0.302496	-0.4379	0.011722	1.94399e-305	-0.0525871	0.0510206	0.302679	0.0628167	20	0.83834
ENSG00000104901	19	DKKL1	49368450	rs2288481	19	49374939	A	G	0.206759	0.0164842	0.0216529	0.446481	-0.0595	0.00957509	5.16399e-10	-0.277045	0.366635	0.449863	0.278113	20	0.906851
ENSG00000126456	19	IRF3	49662722	rs10415576	19	49661133	C	T	0.378728	-0.0455307	0.016794	0.00670548	-0.0715	0.00832158	8.53798e-18	0.636793	0.246296	0.00972454	0.627014	20	0.280877
ENSG00000039650	19	PNKP	49869116	rs2290774	19	49871778	C	T	0.429423	-0.03461	0.0158298	0.0287872	-0.1007	0.00811782	2.46103e-35	0.343694	0.159621	0.0313034	0.707745	20	0.506265
ENSG00000105472	19	CLEC11A	50724536	rs116924815	19	50727476	T	C	0.0357853	0.0305293	0.0481937	0.526427	0.937	0.024862	0	0.032582	0.0514413	0.526485	0.644747	10	0.91955
ENSG00000142515	19	KLK3	50857840	rs2659051	19	50842312	G	C	0.789264	0.000879958	0.0228919	0.969337	0.0657	0.010296	1.758e-10	0.0133936	0.348437	0.969338	0.79165	20	0.99361
ENSG00000169035	19	KLK7	50980284	rs1624358	19	50983919	G	T	0.899602	0.0320376	0.0251764	0.203187	0.5287	0.015174	5.53161e-266	0.0605969	0.0476512	0.203488	0.58128	13	0.786905
ENSG00000129455	19	KLK8	50999359	rs74705037	19	51001552	A	G	0.0308151	0.0213288	0.062364	0.732347	0.8629	0.025492	3.64932e-251	0.0247176	0.0722763	0.73236	0.350295	6	0.945529
ENSG00000129451	19	KLK10	51016457	rs2569454	19	51019947	C	T	0.555666	0.0243433	0.0156306	0.119373	0.6107	0.006584	0	0.0398613	0.0255982	0.119425	0.441748	20	0.745272
ENSG00000167757	19	KLK11	51025128	rs1048328	19	51024108	A	G	0.0904573	0.0281637	0.0260027	0.278762	-1.4812	0.012429	0	-0.0190141	0.0175559	0.278781	0.581223	20	0.83834
ENSG00000186474	19	KLK12	51032161	rs3745540	19	51031874	G	A	0.565606	0.0143156	0.0155192	0.356299	-0.1384	0.00825337	4.12003e-63	-0.103436	0.112302	0.357023	0.490146	20	0.863349
ENSG00000167759	19	KLK13	51060370	rs3760739	19	51035305	T	G	0.311133	-0.00871366	0.0162282	0.591306	-0.4443	0.007028	0	0.0196121	0.0365266	0.591319	0.405531	20	0.93536
ENSG00000129437	19	KLK14	51080870	rs34093024	19	51092294	C	T	0.121272	-0.0106512	0.0286435	0.710003	-0.3049	0.0133517	2.015e-115	0.0349334	0.0939564	0.710038	0.40889	14	0.945529
ENSG00000129450	19	SIGLEC9	51130778	rs2075803	19	51125272	G	A	0.583499	0.0117712	0.015824	0.456947	-1.2312	0.004559	0	-0.00956075	0.0128526	0.456949	0.046033	20	0.906851
ENSG00000168995	19	SIGLEC7	51147912	rs140185670	19	51142883	C	G	0.0675944	-0.072676	0.0312837	0.0201725	-0.5453	0.015097	1.11051e-285	0.133277	0.0574882	0.020431	0.788089	13	0.421586
ENSG00000105383	19	CD33	51234462	rs12459419	19	51225221	T	C	0.310139	-0.0194969	0.0161756	0.228075	-1.0779	0.004956	0	0.0180879	0.0150068	0.228084	0.0381971	20	0.813312
ENSG00000142549	19	IGLON5	51321268	rs148108087	19	51278201	A	G	0.0487078	-0.0149013	0.0292575	0.610531	0.2048	0.0182474	3.12599e-29	-0.0727603	0.143006	0.610898	0.706793	20	0.939425
ENSG00000254521	19	SIGLEC12	51496514	rs6509544	19	51500077	C	G	0.856859	0.0167579	0.0198645	0.398889	-1.1717	0.008597	0	-0.0143022	0.0169539	0.398896	0.91523	20	0.888741
ENSG00000105492	19	SIGLEC6	51524838	rs4146202	19	51529414	C	T	0.585487	0.00310929	0.0157771	0.843768	-0.5835	0.006273	0	-0.00532869	0.0270388	0.843768	0.143544	20	0.971024
ENSG00000105501	19	SIGLEC5	51637823	rs872629	19	51627385	A	C	0.124254	-0.0429731	0.0210017	0.040739	-1.2088	0.007785	0	0.0355502	0.0173755	0.0407569	0.249879	20	0.554673
ENSG00000254415	19	SIGLEC14	51643152	rs872629	19	51627385	A	C	0.124254	-0.0429731	0.0210017	0.040739	-1.2333	0.007923	0	0.034844	0.0170303	0.0407568	0.135519	20	0.554673
ENSG00000244482	19	LILRA6	54239692	rs35361042	19	54244896	G	C	0.0815109	0.0303043	0.0262246	0.247857	1.3854	0.008258	0	0.021874	0.0189297	0.247869	0.735148	20	0.824487
ENSG00000105609	19	LILRB5	54253361	rs12975366	19	54255498	C	T	0.434394	-0.00399127	0.0160593	0.803722	-1.1446	0.004716	0	0.00348704	0.0140305	0.803722	0.00625761	20	0.967257
ENSG00000131042	19	LILRB2	54277498	rs383925	19	54279666	C	T	0.826044	-0.00872157	0.0172498	0.613135	1.0315	0.007207	0	-0.00845523	0.0167231	0.613137	0.0483314	20	0.939425
ENSG00000187116	19	LILRA5	54310118	rs651279	19	54302487	T	C	0.695825	-0.0241957	0.0156647	0.122442	0.3596	0.006984	0	-0.067285	0.0435811	0.122611	0.479806	20	0.745272
ENSG00000239961	19	LILRA4	54336174	rs36068997	19	54337715	C	T	0.749503	-0.0223744	0.0178108	0.209034	0.3372	0.010082	2.9679e-245	-0.0663535	0.0528569	0.209355	0.294705	13	0.786905
ENSG00000239998	19	LILRA2	54581604	rs28384500	19	54573515	G	A	0.104374	-0.0354725	0.0248779	0.153908	-0.6254	0.009822	0	0.0567197	0.0397892	0.154011	0.18766	20	0.776588
ENSG00000104972	19	LILRB1	54627590	rs138131257	19	54572135	G	A	0.0467197	-0.0428672	0.0317468	0.176925	-1.6081	0.009854	0	0.026657	0.0197425	0.17694	0.89556	20	0.783398
ENSG00000243772	19	KIR2DL3	54745782	rs35627305	19	54789423	A	T	0.309145	-0.0040107	0.0172523	0.81617	0.6661	0.00582	0	-0.00602117	0.0259005	0.816171	0.918202	15	0.969653
ENSG00000189013	19	KIR2DL4	54809064	rs597598	19	54803985	G	A	0.827038	0.00528929	0.0261186	0.839517	-0.2801	0.0119168	3.66315e-122	-0.0188836	0.0932509	0.839523	0.193039	20	0.971024
ENSG00000189430	19	NCR1	54911144	rs2278428	19	54906696	A	C	0.917495	0.0363737	0.026427	0.168703	0.4433	0.013182	6.28258e-248	0.0820521	0.0596642	0.169059	0.471852	20	0.783398
ENSG00000088053	19	GP6	55025984	rs892090	19	55027704	G	T	0.854871	-0.0165663	0.0236563	0.483746	0.3778	0.010986	3.65434e-259	-0.0438494	0.0626289	0.483836	0.639542	20	0.906851
ENSG00000160472	19	TMEM190	55377536	rs4806666	19	55376727	T	C	0.440358	-0.0187241	0.0155083	0.227296	-1.0062	0.005374	0	0.0186087	0.0154131	0.227303	0.371095	20	0.813312
ENSG00000197487	19	GALP	56180892	rs139011716	19	56178262	A	G	0.0188867	0.0859765	0.0579015	0.137577	0.2271	0.0287025	2.529e-15	0.378584	0.259411	0.144456	0.881278	3	0.770111
ENSG00000121410	19	A1BG	58349335	rs6510137	19	58352784	C	T	0.939364	0.0264703	0.0382535	0.488956	0.7383	0.015735	0	0.035853	0.0518186	0.489003	0.502128	20	0.907326
ENSG00000101282	20	RSPO4	980382	rs75904281	20	963194	T	C	0.0149105	-0.119296	0.107508	0.26715	-0.391	0.0346296	1.45501e-29	0.305105	0.276281	0.269451	NA	NA	0.836409
ENSG00000101298	20	SNPH	1287804	rs17779421	20	1242590	G	A	0.0964215	0.0217777	0.0274623	0.427776	0.1068	0.0143034	8.218e-14	0.203911	0.258584	0.430364	0.645017	10	0.903316
ENSG00000125775	20	SDCBP2	1319524	rs6109526	20	1342548	C	T	0.350895	-0.00300908	0.0177499	0.865382	0.0496	0.00885874	2.156e-08	-0.0606669	0.358025	0.865444	0.0380213	20	0.974013
ENSG00000088833	20	NSFL1C	1458002	rs9575	20	1445748	T	C	0.407555	-0.00442274	0.0156088	0.776909	-0.0493	0.00835657	3.645e-09	0.0897108	0.316973	0.777159	0.344898	20	0.954175
ENSG00000101307	20	SIRPB1	1590723	rs12480515	20	1558519	T	C	0.281312	-0.0142378	0.0181903	0.433793	0.9156	0.00553	0	-0.0155502	0.0198673	0.4338	0.969668	20	0.903316
ENSG00000089012	20	SIRPG	1643466	rs6043409	20	1635560	G	A	0.66004	-0.0133784	0.0168823	0.428098	0.1514	0.00857283	8.45601e-70	-0.0883646	0.11162	0.428562	0.459826	20	0.903316
ENSG00000198053	20	SIRPA	1917380	rs6136377	20	1915642	G	A	0.374751	0.0262416	0.0161033	0.103192	-1.2634	0.004361	0	-0.0207706	0.0127462	0.103196	0.959515	20	0.729344
ENSG00000125780	20	TGM3	2318540	rs214830	20	2340459	C	G	0.656064	-0.00377945	0.0171217	0.825295	0.3604	0.007466	0	-0.0104868	0.047508	0.825296	0.287195	20	0.969653
ENSG00000088882	20	CPXM1	2797350	rs13043754	20	2803125	G	A	0.083499	0.0124313	0.0228503	0.58642	-0.4915	0.013568	2.46567e-287	-0.0252926	0.0464962	0.586461	0.678088	20	0.93536
ENSG00000125787	20	GNRH2	3044684	rs2296236	20	3039444	T	C	0.171968	-0.0116308	0.0196304	0.553523	-0.2021	0.0103782	1.84401e-84	0.0575497	0.0971771	0.553706	0.831463	20	0.927528
ENSG00000101405	20	OXT	3072068	rs877172	20	3069244	G	T	0.349901	-0.0126447	0.0170088	0.457226	0.3649	0.007019	0	-0.0346525	0.046617	0.457273	0.181792	20	0.906851
ENSG00000125877	20	ITPA	3216369	rs1127354	20	3213196	A	C	0.0705765	-0.0223794	0.0322867	0.488217	-1.3321	0.010187	0	0.0168001	0.0242378	0.488224	0.519541	20	0.906851
ENSG00000088812	20	ATRN	3561068	rs146797027	20	3509119	A	G	0.0168986	0.046098	0.0458864	0.315084	-1.2756	0.022937	0	-0.0361383	0.0359783	0.315163	0.240583	20	0.83834
ENSG00000088827	20	SIGLEC1	3699785	rs73078430	20	3702010	A	G	0.05666	-0.010463	0.0311631	0.737059	-0.091	0.0144528	3.047e-10	0.114978	0.342938	0.737419	0.775637	3	0.945529
ENSG00000125772	20	GPCPD1	5577722	rs6133228	20	5571430	G	A	0.605368	-0.011929	0.0154004	0.43858	-0.0704	0.00832511	2.75901e-17	0.169446	0.219671	0.440493	0.794073	20	0.906851
ENSG00000089199	20	CHGB	5918432	rs36054946	20	5886044	C	T	0.0208748	0.0593744	0.053672	0.26862	-0.2873	0.0347836	1.46101e-16	-0.206663	0.188483	0.27288	NA	NA	0.836409
ENSG00000101384	20	JAG1	10655842	rs2423507	20	10633691	G	C	0.382704	-0.00224386	0.0163047	0.89054	0.0692	0.00856316	6.41698e-16	-0.0324257	0.235651	0.890556	0.389616	20	0.984547
ENSG00000125848	20	FLRT3	14330300	rs1932953	20	14693192	T	G	0.22664	0.0296172	0.0175535	0.0915546	0.8337	0.005621	0	0.035525	0.0210563	0.0915756	0.738044	20	0.713497
ENSG00000125851	20	PCSK2	17355342	rs6044699	20	17249972	G	A	0.484095	0.0247735	0.015499	0.109956	-0.0819	0.00799831	1.31701e-24	-0.302485	0.191535	0.114275	0.286637	20	0.729344
ENSG00000125821	20	DTD1	18677293	rs6081231	20	18590320	A	G	0.393638	-0.00890912	0.0164075	0.587135	-0.2005	0.00831383	1.67999e-128	0.0444345	0.0818537	0.587231	0.845229	20	0.93536
ENSG00000101439	20	CST3	23632590	rs6114209	20	23641629	C	G	0.225646	0.00837276	0.0186357	0.653225	-0.2537	0.0101232	1.31507e-138	-0.0330026	0.0734675	0.653277	0.365415	20	0.939425
ENSG00000101441	20	CST4	23687339	rs8121100	20	23695261	G	A	0.125249	0.035903	0.0338833	0.289324	-0.4338	0.013883	2.46377e-214	-0.0827639	0.078153	0.2896	0.288636	20	0.83834
ENSG00000170373	20	CST1	23749415	rs4260306	20	23749699	T	C	0.292247	-0.0133449	0.0196981	0.498107	-0.5563	0.007093	0	0.0239887	0.0354105	0.498123	0.10602	20	0.910598
ENSG00000170369	20	CST2	23825249	rs4260306	20	23749699	T	C	0.292247	-0.0133449	0.0196981	0.498107	-0.5487	0.006797	0	0.0243209	0.0359008	0.498122	0.0444691	20	0.910598
ENSG00000170367	20	CST5	23877841	rs34269359	20	23878682	A	G	0.16004	0.00639598	0.0216273	0.767432	0.8043	0.006888	0	0.00795223	0.0268897	0.767432	0.763005	20	0.949874
ENSG00000077984	20	CST7	24954598	rs142751091	20	24926225	G	C	0.115308	0.00198592	0.0254407	0.93778	-0.6841	0.006854	0	-0.00290297	0.0371886	0.93778	0.76759	20	0.992578
ENSG00000101474	20	APMAP	24977838	rs6036977	20	24921032	T	C	0.882704	-0.0176422	0.0341912	0.605864	-0.1558	0.01203	2.32e-38	0.113236	0.21963	0.60615	0.269454	20	0.939425
ENSG00000197586	20	ENTPD6	25211884	rs6050446	20	25214873	G	A	0.969185	-0.0495139	0.0517589	0.338756	0.3418	0.0236445	2.305e-47	-0.144862	0.151762	0.339811	0.175831	20	0.853468
ENSG00000101346	20	POFUT1	32223256	rs17268666	20	32231047	T	C	0.0715706	-0.0225091	0.0361527	0.53354	-0.6529	0.018747	9.52567e-266	0.0344756	0.0553813	0.533605	0.72266	20	0.91955
ENSG00000101367	20	MAPRE1	32835180	rs20654	20	32830490	G	A	0.265408	0.0173358	0.0177859	0.329711	-0.0669	0.00884655	3.961e-14	-0.25913	0.268057	0.333696	0.786385	20	0.84546
ENSG00000131050	20	BPIFA2	33171590	rs3818222	20	33225117	A	G	0.522863	0.0196763	0.0155136	0.204683	-0.0768	0.00819312	7.00198e-21	-0.256202	0.203841	0.2088	0.795705	20	0.786905
ENSG00000125999	20	BPIFB1	33291676	rs2424956	20	33105621	T	C	0.586481	-0.0012172	0.0155446	0.937587	-0.3593	0.006256	0	0.0033877	0.0432636	0.937586	0.765922	20	0.992578
ENSG00000101440	20	ASIP	34231956	rs62211989	20	33950585	C	G	0.0397614	-0.0119776	0.0529589	0.82107	0.6772	0.012415	0	-0.0176869	0.0782034	0.821072	0.286534	20	0.969653
ENSG00000101460	20	MAP1LC3A	34553600	rs6120675	20	34551066	C	T	0.497018	-0.0327391	0.0156245	0.0361377	0.0496	0.00816253	1.228e-09	-0.660062	0.333213	0.047602	0.459793	20	0.563318
ENSG00000100983	20	GSS	34942230	rs734111	20	34945933	C	A	0.568588	-0.0142653	0.0158063	0.366787	0.1686	0.00819818	5.58706e-94	-0.0846103	0.0938405	0.367248	0.0361663	20	0.872468
ENSG00000214078	20	CPNE1	35645494	rs143646210	20	35612055	A	G	0.101392	0.030266	0.0291722	0.299505	-1.0782	0.010195	0	-0.0280709	0.0270577	0.299529	0.0943183	20	0.83834
ENSG00000101079	20	NDRG3	36698928	rs112488637	20	36587516	A	G	0.0228628	-0.00165569	0.0484591	0.972744	0.319	0.0296824	6.115e-27	-0.00519025	0.15191	0.972744	0.355753	20	0.99361
ENSG00000198959	20	TGM2	38146982	rs761001	20	38168358	C	T	0.634195	0.027227	0.0155757	0.0804544	0.1797	0.00824861	3.18604e-105	0.151514	0.0869547	0.0814309	0.145025	20	0.691764
ENSG00000101425	20	BPI	38320828	rs1780617	20	38345754	A	G	0.875746	-0.0316886	0.023937	0.18556	0.5976	0.009362	0	-0.0530264	0.0400638	0.185653	0.000222327	20	0.78496
ENSG00000129988	20	LBP	38361748	rs2232613	20	38369011	T	C	0.0725646	-0.072035	0.022787	0.00157105	-1.0508	0.010448	0	0.0685525	0.0216961	0.00157947	0.654006	20	0.101379
ENSG00000124181	20	PLCG1	41166880	rs753381	20	41168825	C	T	0.539761	0.0290928	0.015743	0.0646041	0.0669	0.00799356	5.79901e-17	0.43487	0.24099	0.0711504	0.203708	20	0.661803
ENSG00000183798	20	EMILIN3	41363390	rs61739314	20	41361737	C	G	0.0298211	0.102758	0.0583839	0.0784025	-0.6712	0.021514	1.12396e-213	-0.153096	0.0871227	0.0788759	0.199507	13	0.680059
ENSG00000064205	20	CCN5	44721676	rs11086936	20	44703166	G	C	0.358847	-0.00363131	0.017387	0.834564	0.262	0.009107	5.22931e-182	-0.01386	0.0663643	0.834568	0.655777	20	0.971024
ENSG00000166913	20	YWHAB	44897117	rs6031847	20	44885562	T	C	0.285288	0.0288503	0.0183292	0.115486	-0.181	0.00914352	3.25901e-87	-0.159394	0.101586	0.116635	0.156929	20	0.737241
ENSG00000175121	20	WFDC5	45112313	rs35456522	20	45098802	C	G	0.291252	-0.000666064	0.0163366	0.967478	-0.0585	0.0089395	5.99001e-11	0.0113857	0.279264	0.967479	0.381261	20	0.99361
ENSG00000124102	20	PI3	45175723	rs56191952	20	45173846	G	A	0.161034	-0.0107569	0.0195401	0.581972	0.3382	0.010174	2.69985e-242	-0.0318063	0.0577847	0.582026	0.355471	20	0.93536
ENSG00000124107	20	SLPI	45253402	rs6104034	20	45137017	C	G	0.50994	0.00076764	0.0155704	0.960679	0.1079	0.00818027	9.98299e-40	0.00711437	0.144305	0.96068	0.539433	20	0.99361
ENSG00000124159	20	MATN4	45300987	rs9784191	20	45310450	G	A	0.280318	-0.00174835	0.0168384	0.917304	-0.2493	0.00923	1.13534e-160	0.00701304	0.0675432	0.917304	0.44955	20	0.989401
ENSG00000101443	20	WFDC2	45475642	rs2272953	20	45481252	C	T	0.0904573	0.0191068	0.0240516	0.426956	-0.1072	0.0150869	1.199e-12	-0.178235	0.22576	0.429826	0.443057	20	0.903316
ENSG00000101446	20	SPINT3	45514042	rs6032259	20	45512691	G	A	0.510934	0.0482166	0.0155087	0.00187715	0.3025	0.007066	0	0.159394	0.0514034	0.00192974	0.396243	20	0.11457
ENSG00000175063	20	UBE2C	45814766	rs36051332	20	45789372	A	G	0.589463	0.0114858	0.0159308	0.470922	-0.1375	0.00814564	6.29406e-64	-0.0835331	0.115966	0.471326	0.41001	20	0.906851
ENSG00000100979	20	PLTP	45905388	rs111602331	20	45928835	C	T	0.203777	-0.0392045	0.0215884	0.0693697	-0.5354	0.007618	0	0.0732247	0.0403355	0.0694636	0.424331	20	0.654242
ENSG00000100985	20	MMP9	46012734	rs2250889	20	46013767	C	G	0.954274	0.0302388	0.0298301	0.310726	-0.1687	0.0203352	1.077e-16	-0.179246	0.178139	0.314311	0.0229299	20	0.83834
ENSG00000054803	20	CBLN4	56001438	rs7351418	20	55721241	T	C	0.333002	0.0184156	0.0176233	0.296041	0.1538	0.00869518	5.19206e-70	0.119737	0.114786	0.296884	0.59363	13	0.83834
ENSG00000087589	20	CASS4	56436250	rs2426628	20	56451641	A	G	0.0884692	0.000840842	0.0290977	0.976947	-0.105	0.0148512	1.548e-12	-0.00800802	0.277123	0.976947	0.276647	19	0.994191
ENSG00000101144	20	BMP7	57217697	rs6123685	20	57260984	A	G	0.296223	0.00357041	0.0179938	0.842713	0.0628	0.0096373	7.20402e-11	0.0568537	0.286658	0.842785	0.577285	17	0.971024
ENSG00000124209	20	RAB22A	58338611	rs6100067	20	58442455	T	C	0.300199	-0.00748527	0.0155658	0.630602	-0.0647	0.00836025	1.002e-14	0.115692	0.241048	0.63126	0.513404	18	0.939425
ENSG00000101160	20	CTSZ	58996962	rs148370779	20	59027157	T	C	0.0119284	0.0934932	0.0801621	0.243493	-1.6072	0.024496	0	-0.0581715	0.0498847	0.243567	0.446279	20	0.821865
ENSG00000171703	20	TCEA2	64061092	rs6011275	20	64068875	G	T	0.331014	0.00114715	0.0167979	0.945554	-0.1453	0.00857321	1.98599e-64	-0.00789504	0.115609	0.945554	0.607072	20	0.99355
ENSG00000155304	21	HSPA13	14377300	rs2822638	21	14372785	T	C	0.769384	-0.00780757	0.0175878	0.657099	-0.1073	0.00962653	7.46603e-29	0.0727639	0.164042	0.657355	0.173127	20	0.939425
ENSG00000154654	21	NCAM2	21270869	rs2826851	21	21463626	G	A	0.275348	0.0131032	0.0177313	0.459917	0.4587	0.007223	0	0.0285659	0.0386582	0.459945	0.827285	20	0.906851
ENSG00000142192	21	APP	26025832	rs439826	21	26156328	G	T	0.642147	-0.00138357	0.0165688	0.93345	-0.0779	0.00878614	7.566e-19	0.0177608	0.212703	0.933453	0.0855292	20	0.992578
ENSG00000154736	21	ADAMTS5	26942505	rs151058	21	26939253	C	T	0.818091	0.00883547	0.02225	0.691294	0.5607	0.010472	0	0.0157579	0.0396836	0.691302	0.190938	20	0.943328
ENSG00000166979	21	EVA1C	32463702	rs34028712	21	32513268	C	T	0.442346	-0.000736326	0.0156856	0.962559	0.0694	0.00805202	6.75699e-18	-0.0106099	0.226021	0.962559	0.304997	20	0.99361
ENSG00000243646	21	IL10RB	33288894	rs4455239	21	33281729	C	T	0.430417	0.010971	0.0154884	0.478736	0.0705	0.00811684	3.766e-18	0.155617	0.220423	0.480193	0.985342	9	0.906851
ENSG00000142166	21	IFNAR1	33342126	rs2257167	21	33343393	C	G	0.129225	0.00670155	0.0256449	0.793846	-0.708	0.010014	0	-0.00946547	0.0362219	0.793846	0.62782	20	0.960039
ENSG00000159200	21	RCAN1	34564128	rs41313005	21	34514913	C	T	0.0188867	0.0195435	0.0660283	0.767241	0.2176	0.0300896	4.76899e-13	0.0898139	0.303693	0.767429	NA	NA	0.949874
ENSG00000159228	21	CBR1	36071554	rs16993864	21	36074301	A	C	0.027833	-0.0394673	0.0847926	0.641604	-0.9106	0.024356	6.3338e-306	0.0433421	0.0931245	0.64163	0.393285	20	0.939425
ENSG00000159231	21	CBR3	36140820	rs61232790	21	36156559	A	C	0.351889	0.000116226	0.0168782	0.994506	-0.3794	0.007118	0	-0.000306342	0.0444866	0.994506	0.133336	20	0.99852
ENSG00000171587	21	DSCAM	40429078	rs78111814	21	40688572	C	T	0.0427435	-0.0354706	0.0321437	0.269809	0.3257	0.0171021	7.31102e-81	-0.108906	0.0988567	0.270613	0.931219	20	0.836409
ENSG00000183844	21	FAM3B	41330970	rs60265870	21	41345040	A	G	0.0755467	0.017848	0.0391447	0.648427	-0.5545	0.01928	6.71914e-182	-0.0321876	0.0706035	0.648468	0.747699	19	0.939425
ENSG00000157601	21	MX1	41445046	rs464138	21	41426246	C	A	0.387674	-0.0119935	0.0155779	0.441357	-0.3265	0.006889	0	0.0367335	0.0477181	0.441417	0.720129	20	0.906851
ENSG00000160180	21	TFF3	42313538	rs2839493	21	42375588	A	G	0.0984095	-0.0138329	0.0273033	0.612408	-0.1492	0.0137804	2.56598e-27	0.0927138	0.183198	0.612797	0.64071	9	0.939425
ENSG00000160181	21	TFF2	42348677	rs77505241	21	42349233	C	T	0.193837	0.0139105	0.0204573	0.49652	-0.1112	0.0104746	2.507e-26	-0.125094	0.184346	0.4974	0.715098	20	0.910598
ENSG00000160182	21	TFF1	42364408	rs3761376	21	42366929	A	G	0.239563	-0.0211612	0.0198948	0.287486	-0.3748	0.007805	0	0.05646	0.0530941	0.287603	0.726379	20	0.83834
ENSG00000160209	21	PDXK	43740700	rs4818855	21	43619070	T	C	0.569583	0.0257789	0.0161486	0.11041	-0.1278	0.00811062	6.1359e-56	-0.201713	0.127005	0.112235	0.917842	20	0.729344
ENSG00000160223	21	ICOSLG	44228414	rs2838537	21	44263692	T	G	0.648111	-0.0265858	0.0170372	0.118651	-0.0447	0.00817794	4.60499e-08	0.594761	0.396374	0.133484	0.170166	6	0.753508
ENSG00000184900	21	SUMO3	44812198	rs741949	21	44836982	G	T	0.249503	-0.0236042	0.0177502	0.183584	0.0648	0.00929926	3.20799e-12	-0.364262	0.278866	0.191475	0.956797	20	0.786905
ENSG00000182871	21	COL18A1	45459442	rs11909509	21	45445445	A	G	0.197813	0.012386	0.0209988	0.555295	-0.1652	0.00997041	1.16701e-61	-0.0749758	0.127192	0.555546	0.311681	20	0.927528
ENSG00000142156	21	COL6A1	45993410	rs1053315	21	46003593	A	G	0.27336	0.0392092	0.0174087	0.0243052	-1.2324	0.0039	0	-0.0318153	0.0141262	0.0243084	0.450932	20	0.448155
ENSG00000142173	21	COL6A2	46115480	rs35548026	21	46132295	A	G	0.0884692	0.00824705	0.0276669	0.765639	-0.3871	0.013832	2.41698e-172	-0.0213047	0.0714763	0.765652	0.84378	20	0.949874
ENSG00000160282	21	FTCD	46145870	rs61735836	21	46152973	T	C	0.0467197	-0.0149816	0.0339871	0.659356	0.8885	0.016562	0	-0.0168617	0.0382535	0.659367	0.985187	3	0.939425
ENSG00000177663	22	IL17RA	17100324	rs2241047	22	17105693	G	C	0.473161	-0.00876484	0.015577	0.573654	0.9682	0.004638	0	-0.00905272	0.0160887	0.573655	0.440986	20	0.933086
ENSG00000093072	22	ADA2	17218512	rs2231495	22	17188416	C	T	0.321074	-0.00578988	0.0167093	0.728962	-0.6999	0.005993	0	0.00827244	0.0238739	0.728963	0.492537	20	0.945529
ENSG00000015475	22	BID	17754454	rs151268390	22	17734618	C	A	0.0149105	-0.0385184	0.0619015	0.533776	-0.3373	0.0354963	2.05099e-21	0.114196	0.183914	0.53465	0.307766	3	0.91955
ENSG00000100056	22	ESS2	19137482	rs715544	22	19146092	A	G	0.0864811	-0.0577349	0.0247384	0.0196056	-0.1782	0.0174784	2.07799e-24	0.323989	0.142414	0.0229074	0.610651	9	0.437536
ENSG00000093010	22	COMT	19955673	rs165722	22	19961490	T	C	0.500994	-0.0157724	0.0155506	0.310457	-0.0822	0.00827299	2.90399e-23	0.191878	0.190163	0.312965	0.931331	20	0.83834
ENSG00000040608	22	RTN4R	20262330	rs75765	22	20187436	T	C	0.780318	-0.0119509	0.0182829	0.513327	-0.2929	0.009608	4.11747e-204	0.040802	0.0624346	0.513424	0.421207	20	0.917283
ENSG00000244486	22	SCARF2	20431205	rs738087	22	20421260	G	A	0.82505	-0.0302268	0.0199224	0.129208	0.1556	0.00986803	5.15908e-56	-0.19426	0.128627	0.130979	0.715942	20	0.751305
ENSG00000099937	22	SERPIND1	20780916	rs2329472	22	20700042	C	T	0.124254	-0.0258914	0.0282768	0.359855	0.0782	0.0118515	4.158e-11	-0.331092	0.365061	0.364433	0.346058	19	0.871121
ENSG00000099940	22	SNAP29	20875110	rs192565874	22	20688681	A	G	0.0735586	-0.00740033	0.0321541	0.817974	-0.1519	0.0130671	3.09101e-31	0.0487184	0.211721	0.818009	0.98551	18	0.969653
ENSG00000128228	22	SDF2L1	21643300	rs8137888	22	21644760	T	C	0.0178926	0.0134848	0.0878924	0.878064	0.3264	0.0481845	1.253e-11	0.0413137	0.269347	0.878095	NA	NA	0.979144
ENSG00000128322	22	IGLL1	23576714	rs9624216	22	23580365	A	G	0.0884692	-0.045557	0.0342649	0.183666	-0.6045	0.010409	0	0.0753631	0.0566979	0.18378	0.214869	20	0.783398
ENSG00000240972	22	MIF	23894805	rs669608	22	23953842	C	T	0.607356	-0.00509821	0.01612	0.751801	-0.0673	0.00789976	1.606e-17	0.0757535	0.23969	0.751966	0.231527	20	0.945529
ENSG00000133433	22	GSTT2B	23959304	rs5760120	22	23924680	A	G	0.609344	-0.00606065	0.0160491	0.705703	-0.2616	0.008026	4.97714e-233	0.0231676	0.0613539	0.705723	0.0108544	20	0.945529
ENSG00000099977	22	DDT	23975534	rs552270698	22	24007343	A	T	0.0377734	-0.00754097	0.0712253	0.915682	0.3431	0.022556	2.98696e-52	-0.0219789	0.207598	0.915684	0.743397	20	0.989379
ENSG00000100095	22	SEZ6L	26276530	rs73158619	22	26302786	A	G	0.0109344	-0.0363839	0.0573652	0.525918	0.2238	0.0212992	7.98399e-26	-0.162573	0.25679	0.52667	0.373893	7	0.91955
ENSG00000128294	22	TPST2	26559356	rs2283824	22	26528490	A	G	0.45328	-0.0264882	0.0155002	0.0874702	0.1493	0.00858816	1.08302e-67	-0.177416	0.10432	0.0889999	0.789517	20	0.707438
ENSG00000100122	22	CRYBB1	26608652	rs4822754	22	26616930	G	A	0.542744	0.0266063	0.0157316	0.0907862	-0.1728	0.00843126	2.37798e-93	-0.153972	0.0913488	0.0918853	0.940943	20	0.713497
ENSG00000183762	22	KREMEN1	29120684	rs2205771	22	29098605	A	G	0.193837	0.0208002	0.0174375	0.232929	0.2258	0.011143	2.67908e-91	0.0921178	0.0773591	0.233739	0.895852	20	0.816169
ENSG00000185339	22	TCN2	30617137	rs4820885	22	30616769	C	T	0.571571	0.0167679	0.0158942	0.291441	-1.2402	0.003618	0	-0.0135203	0.0128159	0.291442	0.884141	20	0.83834
ENSG00000198832	22	SELENOM	31112420	rs5753760	22	31696540	T	C	0.944334	-0.0168283	0.0411916	0.682879	0.1041	0.0166985	4.544e-10	-0.161655	0.396541	0.683521	0.405219	14	0.939739
ENSG00000100234	22	TIMP3	32832373	rs2899194	22	32771865	C	T	0.72167	-0.00998572	0.0174148	0.566372	-0.7818	0.006918	0	0.0127727	0.0222755	0.566376	0.576978	20	0.93036
ENSG00000133424	22	LARGE1	33542534	rs3210587	22	33920089	A	G	0.38171	-0.00526507	0.0163794	0.747873	0.113	0.00853254	4.925e-40	-0.0465935	0.144993	0.747945	0.13005	20	0.945529
ENSG00000100292	22	HMOX1	35387288	rs192162197	22	35266245	G	A	0.0119284	-0.0406954	0.0590532	0.490741	-0.6203	0.0455436	3.04901e-42	0.065606	0.0953228	0.491295	0.798365	5	0.908612
ENSG00000128284	22	APOL3	36153253	rs132631	22	36146146	C	A	0.873757	-0.0109286	0.0232999	0.63904	1.0045	0.007905	0	-0.0108796	0.0231957	0.639043	0.11855	20	0.939425
ENSG00000100342	22	APOL1	36260300	rs136148	22	36256885	T	C	0.617296	-0.0231066	0.0171474	0.17781	0.3517	0.007031	0	-0.0656997	0.0487734	0.177968	0.649247	19	0.783398
ENSG00000100368	22	CSF2RB	36927034	rs2239749	22	36935263	G	A	0.473161	0.00380794	0.0158846	0.810543	-0.5667	0.006693	0	-0.0067195	0.0280301	0.810544	0.559863	20	0.969653
ENSG00000128309	22	MPST	37024728	rs56011191	22	37010814	A	G	0.0487078	0.0040448	0.0412429	0.921875	-0.229	0.0184739	2.75199e-35	-0.0176629	0.180106	0.921877	0.790345	19	0.990624
ENSG00000100385	22	IL2RB	37146892	rs228953	22	37135396	A	G	0.423459	0.0249622	0.0155381	0.108161	0.0968	0.00821294	4.59401e-32	0.257874	0.162002	0.11143	0.375339	20	0.729344
ENSG00000100060	22	MFNG	37477728	rs563027675	22	37426797	G	C	0.0109344	0.0530879	0.0455453	0.243774	-0.4584	0.0248049	2.98099e-76	-0.115811	0.0995545	0.24471	0.744412	11	0.821865
ENSG00000100079	22	LGALS2	37576432	rs5756736	22	37574182	A	G	0.560636	-0.00783976	0.0162725	0.629963	-0.2069	0.00797994	3.26197e-148	0.0378915	0.0786627	0.630022	0.282385	20	0.939425
ENSG00000221890	22	NPTXR	38831240	rs115977615	22	38845578	A	G	0.026839	0.0186364	0.0372854	0.617196	1.5487	0.028057	0	0.0120336	0.0240763	0.617209	0.486027	20	0.939425
ENSG00000239713	22	APOBEC3G	39082405	rs6519166	22	39076172	A	C	0.635189	-0.00558239	0.0156829	0.721877	-0.119	0.00859617	1.395e-43	0.0469108	0.131833	0.721963	0.755446	20	0.945529
ENSG00000100351	22	GRAP2	39937402	rs148328786	22	39946989	G	A	0.0119284	-0.0477108	0.0570505	0.402992	0.1496	0.0186771	1.149e-15	-0.318922	0.383427	0.405539	0.416457	7	0.892169
ENSG00000100380	22	ST13	40840587	rs5758150	22	40980730	C	T	0.530815	0.0260899	0.0157181	0.0969416	-0.0524	0.00787137	2.794e-11	-0.497899	0.309148	0.107277	0.73208	20	0.729344
ENSG00000100417	22	PMM1	41583386	rs8139993	22	41599331	C	T	0.210736	-0.00362139	0.0178418	0.839157	-0.0604	0.0106404	1.375e-08	0.0599568	0.295583	0.839258	0.90183	20	0.971024
ENSG00000100147	22	CCDC134	41816422	rs5996067	22	41802533	A	G	0.370775	0.00777845	0.0163136	0.633499	0.1038	0.00815185	3.86099e-37	0.0749369	0.157274	0.633737	0.925449	20	0.939425
ENSG00000128274	22	A4GALT	42706710	rs2143918	22	42718014	C	A	0.49006	-0.0229613	0.0155412	0.139557	-0.3144	0.006497	0	0.0730321	0.0494543	0.13974	0.465019	20	0.768793
ENSG00000159307	22	SCUBE1	43270326	rs695786	22	43373437	T	C	0.486083	0.0413146	0.0154755	0.00759259	-0.1182	0.00838361	3.85505e-45	-0.349531	0.133253	0.0087142	0.0828211	20	0.260594
ENSG00000077942	22	FBLN1	45551686	rs1040402	22	45451084	A	G	0.196819	-0.0248545	0.0195773	0.204243	-0.1851	0.0106052	3.22697e-68	0.134276	0.106046	0.205437	0.907356	20	0.786905
ENSG00000219438	22	TAFA5	48670232	rs133688	22	48371876	A	G	0.696819	0.0214752	0.0165909	0.195527	0.0522	0.00892278	4.90999e-09	0.411402	0.32552	0.206291	0.557505	13	0.786905
ENSG00000188130	22	MAPK12	50253583	rs3817818	22	50260902	G	C	0.519881	0.01433	0.0158508	0.365966	-0.2159	0.008187	2.94222e-153	-0.0663733	0.0734605	0.366248	0.354473	20	0.872468
ENSG00000196576	22	PLXNB2	50291312	rs28379706	22	50289633	C	T	0.399602	0.0117817	0.0159123	0.459047	0.4535	0.006527	0	0.0259795	0.0350898	0.459074	0.537298	20	0.906851
ENSG00000128165	22	ADM2	50483992	rs8142906	22	50478154	A	G	0.147117	-0.0139764	0.0203788	0.49282	0.149	0.011046	1.81298e-41	-0.0938013	0.136947	0.493378	0.290787	20	0.9096
ENSG00000284194	22	SCO2	50525014	rs74479613	22	50525476	T	C	0.0725646	-0.0572999	0.0261834	0.0286405	-0.1597	0.0138432	8.65196e-31	0.358797	0.166878	0.0315503	0.0798588	20	0.506265
ENSG00000100288	22	CHKB	50590207	rs141909966	22	50702733	T	C	0.0129225	-0.116867	0.0987321	0.23654	-0.3999	0.0238888	6.69101e-63	0.292241	0.247508	0.23771	0.161323	9	0.820905
ENSG00000100299	22	ARSA	50625464	rs2071421	22	50625988	C	T	0.139165	0.0466656	0.031798	0.142223	-0.1166	0.0128297	1.006e-19	-0.40022	0.276243	0.147394	0.539393	20	0.770111
ENSG00000251322	22	SHANK3	50703814	rs9616906	22	50666252	A	G	0.44831	0.00169829	0.0156721	0.913708	-0.3645	0.00681	0	-0.00465923	0.0429962	0.913707	0.759488	20	0.989379

## Sheet: Supplementary Table 3
Supplementary Table 3. SMR analysis and HEIDI test results of 1733 deCODE proteins with Dry-AMD
probeID	ProbeChr	Gene	Probe_bp	topSNP	topSNP_chr	topSNP_bp	A1	A2	Freq	b_GWAS	se_GWAS	p_GWAS	b_eQTL	se_eQTL	p_eQTL	b_SMR	se_SMR	p_SMR	p_HEIDI	nsnp_HEIDI	p_SMR_fdr
ENSG00000187608	1	ISG15	1007839	rs1921	1	1014228	A	G	0.392644	0.0102883	0.0182745	0.573445	0.3075	0.00698	0	0.0334579	0.0594341	0.573475	0.738436	20	0.939829
ENSG00000188157	1	AGRN	1038119	rs4970394	1	1027511	T	C	0.570577	-0.0085456	0.018494	0.644028	0.239	0.008395	2.80967e-178	-0.0357556	0.0773909	0.644072	0.99721	20	0.949549
ENSG00000176022	1	B3GALT6	1233639	rs60252802	1	1231507	C	T	0.130219	-0.00620557	0.0252752	0.806054	-0.0705	0.011265	3.89199e-10	0.0880223	0.358789	0.8062	0.157968	20	0.985093
ENSG00000162576	1	MXRA8	1357233	rs182701918	1	1325967	T	C	0.0188867	-0.0341672	0.0671428	0.610841	-0.3007	0.0327825	4.61797e-20	0.113626	0.223632	0.611389	0.371845	20	0.94181
ENSG00000179403	1	VWA1	1438872	rs115503338	1	1434243	A	G	0.0119284	0.0157015	0.0974876	0.872045	-1.2384	0.021993	0	-0.0126789	0.0787209	0.872046	0.425274	20	0.996106
ENSG00000008130	1	NADK	1765844	rs4648629	1	1764023	A	C	0.420477	0.0206523	0.0186978	0.269364	-0.124	0.0081108	9.15795e-53	-0.166551	0.151182	0.27061	0.613772	20	0.83864
ENSG00000069424	1	KCNAB2	6046060	rs806109	1	5992521	A	G	0.803181	-0.00532695	0.0223553	0.811659	0.08	0.00957572	6.57301e-17	-0.0665869	0.279555	0.811735	0.499473	20	0.985093
ENSG00000116288	1	PARK7	7969898	rs226251	1	7964630	C	T	0.594433	-0.0303948	0.0189245	0.10825	0.1128	0.00821346	6.39195e-43	-0.269457	0.168914	0.110659	0.185691	20	0.71707
ENSG00000131686	1	CA6	8960480	rs3765963	1	8974539	G	A	0.407555	0.00200161	0.0204259	0.921937	0.5851	0.005748	0	0.00342097	0.0349101	0.921937	0.900426	20	0.996106
ENSG00000049239	1	H6PD	9253056	rs7555568	1	9232547	A	G	0.403579	-0.0133323	0.0192341	0.488208	-0.462	0.005629	0	0.0288578	0.0416337	0.488225	0.0184501	20	0.923319
ENSG00000171603	1	CLSTN1	9776455	rs150943878	1	9744257	T	C	0.0139165	-0.0106422	0.139131	0.939029	2.3589	0.035168	0	-0.00451151	0.0589813	0.939029	0.621703	20	0.996106
ENSG00000162441	1	LZIC	9932760	rs4265433	1	10065497	G	A	0.981113	0.112164	0.0544525	0.039413	0.1684	0.0268569	3.604e-10	0.666057	0.340353	0.0503523	0.915132	7	0.579108
ENSG00000162444	1	RBP7	10006614	rs1220424	1	9941922	A	T	0.759443	-0.0221058	0.0207214	0.286058	0.1295	0.00970338	1.252e-40	-0.170701	0.160521	0.287592	0.179027	20	0.84552
ENSG00000142657	1	PGD	10409552	rs72867469	1	10410923	G	T	0.026839	0.0881174	0.0448422	0.0494072	-0.2282	0.0263506	4.712e-18	-0.386141	0.201499	0.0553217	0.276173	20	0.599257
ENSG00000142655	1	PEX14	10551523	rs684016	1	10477033	A	C	0.519881	0.00788387	0.0182662	0.666026	0.0509	0.00799378	1.92199e-10	0.154889	0.359688	0.666744	0.743658	20	0.954673
ENSG00000175206	1	NPPA	11847027	rs145488887	1	11767739	C	T	0.0675944	-0.0690299	0.0315336	0.0285904	0.1306	0.0188435	4.18598e-12	-0.52856	0.253209	0.0368483	0.76574	13	0.533303
ENSG00000120937	1	NPPB	11858204	rs198389	1	11859214	G	A	0.413519	-0.0406979	0.0188741	0.031062	0.0904	0.00803258	2.20898e-29	-0.450198	0.212582	0.0341953	0.817847	20	0.519828
ENSG00000028137	1	TNFRSF1B	12188110	rs2301258	1	12187883	T	C	0.0248509	0.0986417	0.0737776	0.181218	-0.2957	0.0226253	4.92099e-39	-0.333587	0.250804	0.183494	0.483817	20	0.780739
ENSG00000142615	1	CELA2A	15464410	rs78880003	1	15414434	T	C	0.055666	-0.0346321	0.0529921	0.513413	-0.2027	0.0175143	5.61896e-31	0.170854	0.261848	0.514083	0.147839	20	0.929964
ENSG00000142627	1	EPHA2	16140203	rs36086195	1	16184399	T	C	0.565606	0.00655407	0.0195699	0.737695	-0.1365	0.00831101	1.288e-60	-0.0480152	0.143399	0.737749	0.500178	20	0.972131
ENSG00000117122	1	MFAP2	16977567	rs3738814	1	17005181	G	A	0.450298	0.0229434	0.0182541	0.208793	-0.2367	0.008233	9.01776e-182	-0.0969303	0.0771928	0.209228	0.96069	20	0.805761
ENSG00000162482	1	AKR7A3	19285672	rs12094043	1	19245382	G	A	0.341948	0.0130847	0.0204294	0.521861	-0.2124	0.00863843	1.70601e-133	-0.061604	0.0962162	0.521999	0.946666	20	0.930217
ENSG00000053371	1	AKR7A2	19308054	rs61766662	1	19330519	C	T	0.32008	-0.0207517	0.0200377	0.300374	-0.1514	0.00865799	1.80799e-68	0.137065	0.132581	0.30122	0.041466	20	0.858575
ENSG00000158747	1	NBL1	19627718	rs4912001	1	19444962	C	T	0.392644	-0.0235857	0.0184116	0.200185	-0.0529	0.00826654	1.561e-10	0.445854	0.35495	0.209079	0.669582	20	0.805761
ENSG00000188257	1	PLA2G2A	19977924	rs11573156	1	19979653	C	G	0.21173	-0.0210194	0.0205843	0.307189	0.7671	0.00707	0	-0.0274011	0.0268351	0.307211	0.103505	20	0.860091
ENSG00000244038	1	DDOST	20656656	rs818194	1	20605335	T	A	0.792247	-0.0420958	0.0229355	0.0664462	0.0829	0.00938802	1.043e-18	-0.50779	0.282578	0.0723367	0.587132	20	0.636972
ENSG00000142798	1	HSPG2	21879777	rs2229475	1	21855402	T	C	0.0497018	-0.0116262	0.0429552	0.786653	0.5138	0.017412	2.24718e-191	-0.0226279	0.0836065	0.786662	0.952517	20	0.984131
ENSG00000159189	1	C1QC	22645562	rs78865058	1	22617716	A	G	0.0407555	-0.0495216	0.0402353	0.218397	1.0336	0.015466	0	-0.0479118	0.0389339	0.218476	0.774328	20	0.814233
ENSG00000133216	1	EPHB2	22816170	rs6687487	1	22735058	A	G	0.0944334	0.00669788	0.026304	0.799006	-0.4562	0.01482	4.46287e-208	-0.0146819	0.0576609	0.799013	0.139114	19	0.984143
ENSG00000185436	1	IFNLR1	24171064	rs139958347	1	24187233	C	G	0.0318091	0.034093	0.0483566	0.48079	-0.4386	0.018864	1.39996e-119	-0.0777314	0.110303	0.480991	0.201057	8	0.923319
ENSG00000157978	1	LDLRAP1	25556246	rs75446219	1	25551001	T	C	0.0318091	0.0481933	0.0535836	0.368438	0.2673	0.023894	4.72698e-29	0.180297	0.201109	0.36998	0.354951	13	0.89381
ENSG00000117643	1	MAN1C1	25701498	rs11247595	1	25682168	C	T	0.499006	0.0330354	0.0184047	0.0726624	-0.1905	0.0082744	2.75392e-117	-0.173414	0.0969058	0.0735322	0.40692	20	0.643592
ENSG00000142669	1	SH3BGRL3	26280804	rs6598954	1	26288360	C	T	0.926441	0.0176054	0.0326203	0.5894	0.4573	0.014143	2.32753e-229	0.0384986	0.0713423	0.589451	0.882277	20	0.939909
ENSG00000117676	1	RPS6KA1	26552396	rs11589734	1	26534508	A	G	0.502982	0.00841375	0.0182831	0.645378	0.0954	0.00761923	5.73403e-36	0.0881944	0.191776	0.645601	0.91684	20	0.949549
ENSG00000142748	1	FCN3	27371967	rs2504782	1	27386888	A	G	0.866799	0.0245322	0.0260888	0.347046	0.571	0.016303	9.62558e-269	0.0429636	0.0457061	0.34722	0.976532	20	0.89035
ENSG00000000938	1	FGR	27623624	rs3737801	1	27634321	G	C	0.0934394	-0.0115761	0.0382764	0.762321	-0.2687	0.0162065	9.75701e-62	0.0430819	0.142474	0.762359	0.318935	20	0.98057
ENSG00000159023	1	EPB41	29003568	rs204074	1	28865051	C	T	0.0944334	-0.0220907	0.0264391	0.403419	-0.098	0.0125425	5.566e-15	0.225415	0.271325	0.40609	0.956314	12	0.913624
ENSG00000060656	1	PTPRU	29281664	rs2179795	1	29315806	T	G	0.299205	0.0136038	0.0194315	0.483871	-0.1394	0.00921742	1.133e-51	-0.0975882	0.139543	0.484339	0.819753	19	0.923319
ENSG00000142910	1	TINAGL1	31582086	rs1977657	1	31566050	T	A	0.474155	-0.0134402	0.0182907	0.462457	-0.0938	0.00833956	2.37999e-29	0.143286	0.195412	0.463408	0.402034	20	0.923319
ENSG00000025800	1	KPNA6	32142310	rs140904849	1	31977167	T	C	0.026839	0.122946	0.051308	0.0165649	0.1795	0.024067	8.76099e-14	0.684936	0.300229	0.0225259	0.778713	20	0.459795
ENSG00000116863	1	ADPRS	36091412	rs138217819	1	35206827	A	G	0.0119284	0.0716758	0.101269	0.479085	-0.7469	0.0405745	1.13098e-75	-0.0959644	0.135686	0.479409	0.937231	6	0.923319
ENSG00000169218	1	RSPO1	37623121	rs36043533	1	37613845	G	T	0.0427435	-0.00188796	0.0569033	0.973532	0.4421	0.020563	1.56599e-102	-0.00427044	0.128712	0.973532	0.07661	20	0.996106
ENSG00000183317	1	EPHA10	37739506	rs12074120	1	37731729	G	T	0.308151	0.00454375	0.0210133	0.828806	0.078	0.0088413	1.122e-18	0.0582532	0.269482	0.828857	0.976892	20	0.990234
ENSG00000204084	1	INPP5B	37903875	rs139477416	1	37827489	G	C	0.161034	-0.00787455	0.0351117	0.822546	-0.3047	0.0123482	1.95709e-134	0.0258436	0.115238	0.822553	0.0172901	20	0.989728
ENSG00000084072	1	PPIE	39728048	rs7520588	1	39748853	A	T	0.356859	-0.0334843	0.0188675	0.0759469	-0.2873	0.008201	7.25082e-269	0.116548	0.065756	0.0763224	0.471766	20	0.649113
ENSG00000131238	1	PPT1	40084985	rs4660389	1	40094719	G	T	0.750497	0.00727355	0.0208317	0.726971	-0.1574	0.00879017	1.05201e-71	-0.0462106	0.132374	0.727021	0.630281	20	0.969755
ENSG00000044012	1	GUCA2B	42154615	rs11210603	1	42157419	A	G	0.106362	-0.0395555	0.0256575	0.123153	0.1694	0.0138103	1.37599e-34	-0.233504	0.152653	0.126106	0.808344	20	0.718489
ENSG00000127125	1	PPCS	42464751	rs2152315	1	42441912	G	A	0.352883	0.0233074	0.0201736	0.247949	-0.1025	0.00843085	5.21902e-34	-0.227389	0.197702	0.250078	0.360953	20	0.83864
ENSG00000171960	1	PPIH	42667546	rs149112952	1	42387668	T	C	0.0129225	-0.0505559	0.0513928	0.325254	-0.9027	0.0795728	7.91297e-30	0.0560052	0.057146	0.327067	0.687738	10	0.873456
ENSG00000066056	1	TIE1	43312045	rs7549876	1	43294565	T	G	0.365805	0.00236999	0.0194275	0.902906	-0.1964	0.00811943	2.91201e-129	-0.0120672	0.0989193	0.902907	0.807564	20	0.996106
ENSG00000117411	1	B4GALT2	43985056	rs3762423	1	43979995	C	T	0.0526839	-0.00565354	0.0554458	0.918784	-0.5491	0.0228605	1.73706e-127	0.010296	0.100977	0.918785	0.510632	20	0.996106
ENSG00000126088	1	UROD	45013262	rs12749939	1	45012761	T	C	0.212724	-0.0499258	0.0210393	0.0176457	-0.2709	0.008624	1.37274e-216	0.184296	0.0778857	0.01797	0.117465	20	0.447623
ENSG00000117450	1	PRDX1	45526823	rs115822551	1	45474170	A	C	0.0149105	-0.0858389	0.0497229	0.0842849	-0.4001	0.0332314	2.19401e-33	0.214544	0.125547	0.0874754	0.383094	7	0.68702
ENSG00000117448	1	AKR1A1	45560296	rs2229540	1	45566639	G	A	0.0656064	0.0534877	0.0288102	0.0633738	-0.9199	0.012891	0	-0.0581451	0.0313294	0.0634641	0.247439	20	0.629407
ENSG00000162368	1	CMPK1	47364328	rs35687416	1	47368537	T	G	0.0487078	-0.0212411	0.03828	0.578971	-0.1668	0.015955	1.39899e-25	0.127345	0.229819	0.579505	0.392825	19	0.939829
ENSG00000117862	1	TXNDC12	52037661	rs6686632	1	52117939	C	T	0.0735586	0.0164848	0.0330081	0.617484	-0.1563	0.0142012	3.57201e-28	-0.105469	0.211402	0.617847	0.206497	20	0.945039
ENSG00000116157	1	GPX7	52605711	rs7527068	1	52610953	G	A	0.840954	-0.0432735	0.0254223	0.0887197	-0.7111	0.009407	0	0.0608543	0.0357597	0.0888012	0.687697	20	0.68702
ENSG00000157193	1	LRP8	53285416	rs7546246	1	53272511	G	A	0.402584	-0.00116505	0.0183743	0.949443	0.1751	0.00819422	2.61195e-101	-0.00665363	0.104936	0.949443	0.345778	20	0.996106
ENSG00000162391	1	FAM151A	54616368	rs7545297	1	54631647	A	G	0.398608	-0.00390601	0.0187068	0.834603	0.2423	0.008941	9.87945e-162	-0.0161206	0.0772074	0.834608	0.82374	20	0.990234
ENSG00000169174	1	PCSK9	55052150	rs11591147	1	55039974	T	G	0.0208748	-0.105757	0.0493184	0.0320029	-0.8924	0.0387885	3.98501e-117	0.118509	0.0555044	0.0327514	0.119725	11	0.515646
ENSG00000132855	1	ANGPTL3	62601916	rs139402443	1	62970612	G	T	0.0188867	-0.0376928	0.0401151	0.347415	-1.8067	0.053823	5.01289e-247	0.0208628	0.0222122	0.347603	0.986106	3	0.89035
ENSG00000079739	1	PGM1	63626828	rs61765292	1	63647788	G	A	0.224652	0.0213012	0.0197749	0.281399	0.1158	0.0103451	4.38001e-29	0.183948	0.171557	0.283616	0.856793	20	0.843066
ENSG00000185483	1	ROR1	63977758	rs61765448	1	64146145	T	C	0.206759	-0.0198749	0.0200471	0.321486	-0.3004	0.010848	8.7795e-169	0.0661615	0.0667774	0.321795	0.0215275	20	0.871838
ENSG00000116678	1	LEPR	65531106	rs61781311	1	65621937	T	G	0.153082	-0.0193215	0.027981	0.489867	-1.3941	0.005234	0	0.0138595	0.0200711	0.489867	0.415435	20	0.923319
ENSG00000172410	1	INSL5	66799508	rs11208960	1	66804252	T	C	0.410537	-0.00777727	0.018854	0.679972	0.0574	0.0080987	1.365e-12	-0.135493	0.329023	0.680484	0.898903	20	0.962469
ENSG00000172260	1	NEGR1	71839241	rs1026566	1	72243359	A	G	0.475149	-0.0130089	0.0182982	0.477122	0.1322	0.00835795	2.36496e-56	-0.0984032	0.138553	0.477567	0.362394	20	0.923319
ENSG00000116791	1	CRYZ	74719445	rs3845357	1	74753441	C	T	0.543738	-0.00575323	0.0183006	0.753238	-0.7175	0.005247	0	0.00801844	0.0255061	0.753238	0.294227	20	0.978776
ENSG00000117054	1	ACADM	75756003	rs7524467	1	75728369	G	C	0.305169	-0.0417853	0.0207448	0.0439825	0.2255	0.008613	4.33353e-151	-0.185301	0.0922665	0.0446094	0.222053	20	0.562223
ENSG00000162616	1	DNAJB4	77998570	rs6699769	1	78038580	G	A	0.21173	0.00851145	0.0242939	0.726074	-0.1915	0.0102694	1.32102e-77	-0.0444462	0.126883	0.72612	0.817896	20	0.969755
ENSG00000142867	1	BCL10	85271204	rs12717764	1	85454536	C	G	0.33499	-0.0263489	0.0194779	0.176133	0.0563	0.00855874	4.766e-11	-0.468009	0.353206	0.185161	0.486446	20	0.780739
ENSG00000137944	1	KYAT3	88964363	rs12729558	1	88937277	G	C	0.480119	0.00959661	0.0182338	0.598675	-0.2861	0.008091	6.96943e-274	-0.0335429	0.0637393	0.598714	0.00471189	20	0.940201
ENSG00000117228	1	GBP1	89058621	rs144525174	1	88890193	C	T	0.0109344	0.260093	0.243167	0.284797	-1.1441	0.0462889	7.10415e-135	-0.227334	0.212739	0.285247	0.23244	19	0.845014
ENSG00000162645	1	GBP2	89128294	rs1886912	1	89044514	A	G	0.816103	-0.0437011	0.0218215	0.0452137	0.0945	0.0100968	8.02004e-21	-0.462446	0.236142	0.0501909	0.0223543	20	0.579108
ENSG00000069702	1	TGFBR3	91793339	rs59178722	1	91619702	C	T	0.22167	0.00886954	0.020261	0.661557	0.1042	0.00974449	1.095e-26	0.0851203	0.194606	0.661823	0.274321	20	0.952966
ENSG00000023909	1	GCLM	93897328	rs12563495	1	93919068	A	G	0.494036	0.0158593	0.0181905	0.383292	-0.0852	0.00812807	1.043e-25	-0.186142	0.214241	0.384932	0.297827	20	0.907775
ENSG00000240038	1	AMY2B	103566674	rs78245241	1	103793104	G	T	0.0188867	0.0284103	0.0492714	0.564205	-0.7496	0.01344	0	-0.0379006	0.0657338	0.564225	0.555484	20	0.939829
ENSG00000243480	1	AMY2A	103621604	rs142370265	1	103485310	T	C	0.0258449	0.0207243	0.0374208	0.579705	-0.9195	0.012556	0	-0.0225387	0.0406981	0.579715	0.935972	16	0.939829
ENSG00000237763	1	AMY1A	103660157	rs79456674	1	103581970	G	C	0.0407555	-0.03027	0.03784	0.423741	-0.9396	0.013856	0	0.0322158	0.0402753	0.423774	0.245302	20	0.923319
ENSG00000162631	1	NTNG1	107312465	rs115668827	1	107135646	C	G	0.0417495	0.0101815	0.0384651	0.791245	1.3226	0.011984	0	0.00769809	0.029083	0.791245	0.554602	20	0.984131
ENSG00000168765	1	GSTM4	109660798	rs1149178	1	109670378	A	T	0.494036	0.0223394	0.0182555	0.221062	-0.4665	0.006048	0	-0.0478872	0.0391378	0.22112	0.728888	20	0.818807
ENSG00000134184	1	GSTM1	109698426	rs115929572	1	109703431	A	G	0.0685885	-0.00437884	0.0393962	0.911499	0.8161	0.012159	0	-0.00536557	0.0482738	0.911498	0.212663	20	0.996106
ENSG00000134202	1	GSTM3	109737485	rs4970772	1	109707546	A	G	0.335984	0.0174561	0.0187595	0.352101	-0.5837	0.006682	0	-0.0299059	0.0321408	0.352129	0.524678	20	0.89381
ENSG00000064886	1	CHI3L2	111222106	rs11556868	1	111235703	T	C	0.122266	-0.0227085	0.0289442	0.43271	0.0853	0.0118516	6.13901e-13	-0.266219	0.341332	0.435426	0.965233	14	0.923319
ENSG00000155366	1	RHOC	112704280	rs10745330	1	112540817	T	C	0.481113	-0.0122408	0.018289	0.503307	0.0998	0.00817696	2.922e-34	-0.122653	0.183532	0.503946	0.101491	20	0.925063
ENSG00000116774	1	OLFML3	114007482	rs4381184	1	113947147	C	A	0.692843	0.00250704	0.0202914	0.90167	0.0931	0.00909549	1.37e-24	0.0269285	0.217969	0.901677	0.375307	20	0.996106
ENSG00000116815	1	CD58	116542786	rs61789227	1	116537006	G	A	0.0178926	0.0202293	0.0513437	0.693582	0.6656	0.027448	6.69892e-130	0.0303926	0.0771492	0.693621	0.952822	15	0.962644
ENSG00000143061	1	IGSF3	116621077	rs489058	1	116611838	T	C	0.436382	-0.0259093	0.0183096	0.15705	-0.11	0.00855136	7.227e-38	0.235539	0.167455	0.159552	0.110865	20	0.76382
ENSG00000134247	1	PTGFRN	116950134	rs4233450	1	116947639	T	G	0.814115	-0.0161716	0.0208253	0.437434	0.838	0.007873	0	-0.0192979	0.0248519	0.437445	0.565284	20	0.923319
ENSG00000198162	1	MAN1A2	117448160	rs56074703	1	117312310	T	C	0.11829	-0.0309417	0.028769	0.282142	-0.296	0.0132931	7.68801e-110	0.104533	0.0973059	0.282702	0.372831	20	0.843066
ENSG00000134240	1	HMGCS2	119758454	rs17258467	1	119780435	C	G	0.43837	0.0145111	0.0181831	0.424839	-0.0546	0.00815684	2.175e-11	-0.265771	0.335382	0.428103	0.533467	10	0.923319
ENSG00000134193	1	REG4	119802798	rs3009182	1	119836055	T	C	0.812127	-0.0435735	0.0235456	0.0642273	-0.1428	0.00999002	2.37601e-46	0.305137	0.166261	0.0664636	0.314155	20	0.629407
ENSG00000117281	1	CD160	145729380	rs3753437	1	145716942	G	C	0.521869	-0.0268857	0.0187476	0.151548	-0.1313	0.00792244	1.08901e-61	0.204765	0.143318	0.153077	0.147439	10	0.753922
ENSG00000162836	1	ACP6	147650088	rs12145385	1	147657671	G	A	0.717694	-0.00534557	0.0207268	0.79648	0.9454	0.005711	0	-0.00565429	0.0219239	0.79648	0.263579	20	0.984143
ENSG00000178096	1	BOLA1	149894344	rs1349532	1	149899450	T	C	0.0864811	0.0439072	0.039423	0.265387	0.9625	0.01049	0	0.0456179	0.040962	0.265423	0.99633	20	0.83864
ENSG00000143368	1	SF3B4	149925560	rs141494464	1	149875751	T	C	0.0795229	0.0300818	0.0409996	0.463125	-0.0877	0.0143897	1.097e-09	-0.343008	0.470874	0.466338	0.869253	20	0.923319
ENSG00000143369	1	ECM1	150510926	rs3737240	1	150510879	T	C	0.375746	-0.044001	0.0185302	0.0175699	-0.6725	0.005963	0	0.065429	0.0275603	0.0175951	0.833908	20	0.447623
ENSG00000143384	1	MCL1	150570316	rs41272019	1	150963335	T	C	0.0139165	0.0277584	0.107586	0.796398	-0.8793	0.0446355	2.17497e-86	-0.0315687	0.122365	0.796415	0.699915	18	0.984143
ENSG00000163131	1	CTSS	150748018	rs41271951	1	150764744	G	A	0.0765408	0.0756727	0.0370665	0.0411974	-0.7051	0.010943	0	-0.107322	0.0525955	0.0412991	0.0361738	20	0.538955
ENSG00000143443	1	C1orf56	151049868	rs4246524	1	151169445	C	T	0.986083	-0.0583057	0.0498621	0.242267	0.4523	0.0346481	6.02101e-39	-0.128909	0.110683	0.24415	NA	NA	0.83864
ENSG00000159377	1	PSMB4	151400748	rs4246527	1	151431472	T	C	0.853877	0.0193782	0.025481	0.446958	0.6383	0.00979	0	0.0303591	0.0399228	0.446989	0.120721	20	0.923319
ENSG00000143536	1	CRNN	152411753	rs10494275	1	152419091	A	G	0.084493	-0.0638978	0.0373049	0.0867401	-0.2261	0.0139577	5.12598e-59	0.282609	0.165913	0.0885013	0.0191328	20	0.68702
ENSG00000159527	1	PGLYRP3	153305034	rs141738509	1	153340595	C	A	0.027833	-0.0146497	0.048898	0.764485	-0.1795	0.0278338	1.126e-10	0.0816139	0.272706	0.764731	NA	NA	0.98057
ENSG00000163220	1	S100A9	153359438	rs3014874	1	153365467	A	G	0.291252	0.0110161	0.0209471	0.598956	-0.0537	0.00938009	1.035e-08	-0.205142	0.391719	0.60049	0.950695	3	0.940201
ENSG00000163221	1	S100A12	153374666	rs3014874	1	153365467	A	G	0.291252	0.0110161	0.0209471	0.598956	-0.216	0.00945381	1.53199e-115	-0.0510005	0.097003	0.599054	0.817825	11	0.940201
ENSG00000143556	1	S100A7	153459198	rs3014837	1	153458930	G	C	0.957256	-0.00427751	0.0480901	0.929123	-1.8252	0.012646	0	0.00234358	0.0263479	0.929123	0.81555	20	0.996106
ENSG00000197956	1	S100A6	153535422	rs77543908	1	153526169	C	G	0.0119284	0.186072	0.119773	0.120296	-0.2968	0.0263146	1.66801e-29	-0.626927	0.407358	0.123802	0.222028	6	0.718489
ENSG00000196154	1	S100A4	153546874	rs41265162	1	153547662	T	C	0.0516899	0.00328432	0.0455634	0.942536	0.2134	0.0197628	3.51499e-27	0.0153904	0.213516	0.942538	0.514737	20	0.996106
ENSG00000196754	1	S100A2	153564499	rs75282796	1	153561364	C	T	0.0119284	0.163547	0.114127	0.151851	-0.414	0.0382933	3.044e-27	-0.395041	0.27808	0.155433	0.130791	15	0.756543
ENSG00000188643	1	S100A16	153610016	rs9726753	1	153619176	A	G	0.460239	0.00139134	0.0184528	0.939896	0.1865	0.00828475	3.22103e-112	0.00746027	0.0989432	0.939897	0.257548	20	0.996106
ENSG00000189334	1	S100A14	153615620	rs9330298	1	153617778	A	C	0.45825	0.00101189	0.0184626	0.956292	-0.0887	0.00809671	6.28303e-28	-0.011408	0.208149	0.956292	0.35948	20	0.996106
ENSG00000143578	1	CREB3L4	153970948	rs6671362	1	153971312	G	A	0.477137	0.000689401	0.0183009	0.969951	0.1992	0.00801636	2.63798e-136	0.00346085	0.0918721	0.969951	0.0538162	20	0.996106
ENSG00000160712	1	IL6R	154437322	rs12126142	1	154452980	A	G	0.359841	-0.00116458	0.0198756	0.953276	1.0138	0.004552	0	-0.00114873	0.0196051	0.953276	0.0539145	20	0.996106
ENSG00000163344	1	PMVK	154930730	rs76977753	1	155043913	C	A	0.0646123	-0.0313206	0.0520564	0.547396	-0.1561	0.0153627	2.96099e-24	0.200644	0.334065	0.548097	0.86925	20	0.939829
ENSG00000143590	1	EFNA3	155083188	rs67333363	1	155085570	G	A	0.0606362	0.0810076	0.0645882	0.209764	-0.0914	0.0143116	1.698e-10	-0.886298	0.720153	0.218432	0.338209	20	0.814233
ENSG00000169231	1	THBS3	155202320	rs72704117	1	155205298	T	C	0.0188867	0.214998	0.138585	0.120811	0.2889	0.0245242	4.937e-32	0.744195	0.483841	0.124024	0.781724	20	0.718489
ENSG00000143627	1	PKLR	155295366	rs77350683	1	155514639	C	T	0.0735586	-0.0236785	0.0330499	0.473716	-0.2359	0.0150489	2.22099e-55	0.100375	0.140248	0.474177	0.303958	20	0.923319
ENSG00000132718	1	SYT11	155872383	rs71628688	1	155809240	T	G	0.120278	0.0124138	0.0267149	0.642164	-0.1013	0.0124559	4.199e-16	-0.122545	0.264151	0.642705	0.261687	20	0.949549
ENSG00000196189	1	SEMA4A	156162559	rs7695	1	156177535	C	T	0.388668	-0.00507502	0.0185754	0.78469	0.1667	0.00870129	8.28687e-82	-0.030444	0.111441	0.784712	0.103907	20	0.984131
ENSG00000163382	1	NAXE	156600632	rs10796961	1	156586529	A	G	0.957256	-0.0729373	0.0625681	0.243725	0.5361	0.0284019	1.81402e-79	-0.136052	0.116932	0.244623	0.799873	20	0.83864
ENSG00000132692	1	BCAN	156650461	rs2365715	1	156645322	G	A	0.390656	0.0320827	0.0197156	0.103679	-0.1979	0.00835991	6.92292e-124	-0.162116	0.0998592	0.104495	0.528048	15	0.71707
ENSG00000143320	1	CRABP2	156702711	rs3806412	1	156706761	T	G	0.615308	-0.0025391	0.0193593	0.895652	0.2938	0.008302	2.51559e-274	-0.00864227	0.0658932	0.895652	0.973445	20	0.996106
ENSG00000143321	1	HDGF	156754517	rs11264535	1	156752632	C	G	0.335984	0.0215724	0.0191617	0.260246	-0.0755	0.00869654	3.90202e-18	-0.285727	0.255922	0.264225	0.397402	20	0.83864
ENSG00000187800	1	PEAR1	156905064	rs4661012	1	156915699	G	T	0.358847	-0.0318744	0.0188437	0.0907403	-0.191	0.0085515	1.679e-110	0.166882	0.0989406	0.091664	0.0168451	20	0.689469
ENSG00000163518	1	FCRL4	157585916	rs11582663	1	157589332	T	C	0.158052	-0.0034615	0.0211631	0.870075	-1.1318	0.006194	0	0.0030584	0.0186986	0.870075	0.151599	20	0.996106
ENSG00000160856	1	FCRL3	157687545	rs7528684	1	157701026	G	A	0.475149	-0.0140396	0.0184517	0.446727	0.5584	0.006222	0	-0.0251426	0.0330451	0.446743	0.558779	20	0.923319
ENSG00000163534	1	FCRL1	157807262	rs4971154	1	157802090	T	C	0.493042	0.0126913	0.0184057	0.490491	-0.3789	0.006086	0	-0.0334951	0.0485796	0.490516	0.774698	20	0.923319
ENSG00000073754	1	CD5L	157864584	rs2765501	1	157834858	A	G	0.399602	0.0217323	0.018229	0.23319	0.2995	0.008306	1.02339e-284	0.0725619	0.060898	0.233445	0.913029	20	0.829015
ENSG00000163565	1	IFI16	159027562	rs856053	1	159031714	A	G	0.837972	-0.0412953	0.0248438	0.0964739	0.0685	0.0107295	1.722e-10	-0.602851	0.374774	0.10771	0.88796	20	0.71707
ENSG00000132703	1	APCS	159588346	rs146174215	1	159574733	C	A	0.0188867	0.0815758	0.0509194	0.109143	-0.5373	0.0235417	2.69206e-115	-0.151825	0.0950022	0.110015	0.00842247	13	0.71707
ENSG00000132693	1	CRP	159713439	rs2808628	1	159706221	A	G	0.312127	0.0139973	0.0189323	0.459706	-0.1647	0.00880257	4.06894e-78	-0.0849866	0.11504	0.460054	0.714984	20	0.923319
ENSG00000181036	1	FCRL6	159808384	rs11585836	1	159814043	C	T	0.201789	-0.0428721	0.0256346	0.0944387	-0.1527	0.010533	1.26098e-47	0.28076	0.168989	0.0966307	0.253284	19	0.699808
ENSG00000158710	1	TAGLN2	159921807	rs2789422	1	159922298	A	G	0.429423	-0.0422445	0.0183007	0.0209797	-0.0937	0.00832636	2.22801e-29	0.450848	0.199378	0.0237424	0.581734	17	0.459795
ENSG00000162729	1	IGSF8	160095142	rs12408242	1	160092144	C	T	0.190855	-0.0222361	0.0206807	0.282281	0.1629	0.0103448	7.19498e-56	-0.136502	0.127249	0.2834	0.338433	20	0.843066
ENSG00000162739	1	SLAMF6	160504146	rs12137007	1	160493616	G	A	0.193837	-0.000171469	0.0230035	0.994053	-0.2124	0.0104783	2.34101e-91	0.000807293	0.108303	0.994053	0.591751	16	0.998663
ENSG00000117091	1	CD48	160695288	rs1980606	1	160684996	A	G	0.185885	-0.0262522	0.0237141	0.268282	-0.2807	0.0109087	5.14715e-146	0.093524	0.0845602	0.268724	0.20348	20	0.83864
ENSG00000026751	1	SLAMF7	160746939	rs11581248	1	160750284	T	C	0.127237	0.0100107	0.0293466	0.733014	-1.2752	0.007129	0	-0.0078503	0.0230134	0.733014	0.608142	20	0.969755
ENSG00000122224	1	LY9	160812168	rs4656933	1	160812771	A	T	0.237575	0.00364907	0.0202894	0.85727	0.483	0.007442	0	0.00755501	0.0420072	0.85727	0.414389	20	0.995799
ENSG00000122223	1	CD244	160846524	rs114594620	1	160731600	C	T	0.0129225	0.00953438	0.119545	0.936432	-0.2645	0.0264601	1.58401e-23	-0.0360468	0.45198	0.936434	0.270756	3	0.996106
ENSG00000179914	1	ITLN1	160880860	rs28541440	1	160903377	T	C	0.0109344	0.00685296	0.0613146	0.911008	0.517	0.0471042	5.00398e-28	0.0132552	0.118603	0.911013	0.176952	7	0.996106
ENSG00000215845	1	TSTD1	161038304	rs10908821	1	161038745	G	C	0.130219	0.0404003	0.0263308	0.124948	0.4921	0.013328	2.03002e-298	0.0820977	0.0535532	0.125273	0.503629	20	0.718489
ENSG00000143217	1	NECTIN4	161080278	rs34990628	1	161097295	T	C	0.125249	0.0208529	0.0269559	0.439172	-0.0784	0.0107301	2.74099e-13	-0.265981	0.345747	0.441719	0.994527	20	0.923319
ENSG00000143226	1	FCGR2A	161514722	rs1801274	1	161509955	G	A	0.510934	0.00884537	0.0182575	0.628045	1.2362	0.003876	0	0.00715529	0.0147691	0.628047	0.967022	20	0.945719
ENSG00000203747	1	FCGR3A	161546364	rs10919543	1	161538827	G	A	0.353877	0.0190416	0.0208185	0.360377	1.2902	0.004112	0	0.0147586	0.0161359	0.360378	0.794782	20	0.89381
ENSG00000162747	1	FCGR3B	161627580	rs2099684	1	161530340	G	A	0.356859	0.00583019	0.0203799	0.77482	0.4093	0.006629	0	0.0142443	0.0497926	0.774823	0.903489	20	0.984131
ENSG00000072694	1	FCGR2B	161670898	rs6665610	1	161671594	A	G	0.199801	0.0192421	0.0240673	0.423992	1.2876	0.004713	0	0.0149442	0.0186917	0.423996	0.240924	20	0.923319
ENSG00000162746	1	FCRLB	161724844	rs61801180	1	161718974	C	G	0.0487078	0.0451368	0.039621	0.254613	0.586	0.011384	0	0.0770253	0.0676292	0.25473	0.339302	20	0.83864
ENSG00000118217	1	ATF6	161871936	rs10918270	1	161945711	A	G	0.417495	-0.0143939	0.0182687	0.430758	-0.0493	0.00838506	4.115e-09	0.291966	0.373874	0.43485	0.428213	19	0.923319
ENSG00000117143	1	UAP1	162581481	rs28384482	1	162561114	T	C	0.130219	0.0354027	0.025346	0.162481	-0.0746	0.012179	9.05099e-10	-0.474567	0.34848	0.173255	0.0243477	15	0.771854
ENSG00000143162	1	CREG1	167541461	rs7513428	1	167546035	C	T	0.850895	0.0105412	0.0304416	0.729135	-0.2171	0.0112921	2.24701e-82	-0.0485546	0.140242	0.729177	0.739796	20	0.969755
ENSG00000143185	1	XCL2	168542382	rs61801328	1	168543240	A	T	0.206759	0.0045069	0.0216961	0.835441	0.0755	0.0101382	9.54501e-14	0.059694	0.287477	0.835504	0.393853	11	0.990234
ENSG00000143196	1	DPT	168712337	rs1018454	1	168728523	C	A	0.569583	-0.0119376	0.0182747	0.513608	0.341	0.006615	0	-0.0350076	0.0535958	0.513641	0.408061	20	0.929964
ENSG00000198734	1	F5	169549270	rs61808983	1	169505159	T	C	0.0318091	-0.0247316	0.0459133	0.590122	-0.6473	0.013108	0	0.0382073	0.0709347	0.590144	0.576717	7	0.939909
ENSG00000174175	1	SELP	169609521	rs6136	1	169594713	G	T	0.0884692	0.00209592	0.0280536	0.940444	-0.3964	0.012308	1.42227e-227	-0.00528739	0.0707711	0.940445	0.407054	20	0.996106
ENSG00000188404	1	SELL	169701184	rs4987354	1	169697730	A	C	0.230616	-0.0057113	0.0221123	0.796186	-0.4051	0.006756	0	0.0140985	0.0545853	0.796188	0.96527	20	0.984143
ENSG00000007908	1	SELE	169743672	rs10919230	1	169739594	G	A	0.690855	-0.0281856	0.0193893	0.146038	-0.1154	0.00860367	5.08201e-41	0.244243	0.169002	0.1484	0.596345	20	0.74761
ENSG00000034971	1	MYOC	171644052	rs7547721	1	171648625	A	G	0.104374	-0.00807798	0.0300457	0.78804	-0.4858	0.01472	7.42528e-239	0.0166282	0.0618499	0.788047	0.476483	20	0.984131
ENSG00000117592	1	PRDX6	173483072	rs6660804	1	173469260	A	C	0.16501	0.00151514	0.0261338	0.953767	0.1228	0.0114465	7.51e-27	0.0123383	0.212819	0.953768	0.308376	20	0.996106
ENSG00000117593	1	DARS2	173841730	rs141298312	1	173839539	A	G	0.0318091	0.065605	0.0540302	0.224661	-0.2373	0.0228126	2.424e-25	-0.276464	0.229233	0.227802	0.285184	20	0.822461
ENSG00000117601	1	SERPINC1	173910564	rs145862173	1	174628677	G	A	0.0109344	0.111907	0.107986	0.300056	-0.3393	0.0386202	1.556e-18	-0.329817	0.320468	0.303397	0.393542	12	0.860091
ENSG00000116161	1	CACYBP	175005595	rs79904921	1	174776676	T	C	0.111332	0.0104042	0.030241	0.730814	-0.2042	0.0137659	8.86498e-50	-0.050951	0.148135	0.730884	0.971321	20	0.969755
ENSG00000116147	1	TNR	175529394	rs2235256	1	175599911	G	A	0.435388	-0.00436128	0.0182914	0.811545	-0.1315	0.00808339	1.667e-59	0.0331656	0.139113	0.811565	0.91046	20	0.985093
ENSG00000116194	1	ANGPTL1	178860306	rs12138561	1	178549649	T	G	0.463221	-0.00776613	0.0182903	0.671126	-0.3017	0.007993	0	0.0257412	0.060628	0.671145	0.210696	20	0.958068
ENSG00000116199	1	FAM20B	179051186	rs67498652	1	179026365	T	G	0.366799	0.01048	0.0188502	0.578237	0.0817	0.00843519	3.471e-22	0.128274	0.231104	0.578861	0.798702	20	0.939829
ENSG00000230124	1	ACBD6	180386304	rs74889023	1	180349723	T	C	0.0467197	0.0689444	0.0486812	0.156705	-0.1419	0.0234752	1.497e-09	-0.485866	0.352357	0.167925	0.614943	5	0.76818
ENSG00000135821	1	GLUL	182385152	rs4652701	1	182369376	T	C	0.659046	0.0067688	0.0187064	0.717469	0.0518	0.00823843	3.22399e-10	0.130672	0.361725	0.717915	0.890245	19	0.969755
ENSG00000135838	1	NPL	182809838	rs151285034	1	182914970	A	C	0.0218688	0.0114578	0.0420559	0.785281	0.4351	0.0265656	2.73103e-60	0.0263337	0.0966714	0.785311	0.96949	20	0.984131
ENSG00000058085	1	LAMC2	183215682	rs2276543	1	183186170	A	G	0.293241	0.0535603	0.0189891	0.00479358	0.6188	0.007143	0	0.0865551	0.0307032	0.00481604	0.59889	20	0.260819
ENSG00000150681	1	RGS18	192172138	rs4495675	1	192158507	G	T	0.493042	-0.0364511	0.0182596	0.0459039	-0.0548	0.00801287	7.97502e-12	0.665166	0.347109	0.0553267	0.520517	14	0.599257
ENSG00000023572	1	GLRX2	193098490	rs148212596	1	193105381	G	A	0.0178926	-0.0704484	0.105557	0.504521	0.7681	0.022642	2.98181e-252	-0.0917177	0.137453	0.504601	0.501716	13	0.925063
ENSG00000000971	1	CFH	196702115	rs70621	1	196735879	A	G	0.177932	-0.00893548	0.0257804	0.728892	-0.2752	0.010319	1.07045e-156	0.032469	0.0936867	0.728914	3.58185e-59	20	0.969755
ENSG00000116785	1	CFHR3	196785110	rs10922098	1	196695521	T	C	0.638171	-0.544666	0.0175952	2.15774e-210	-0.108	0.00798748	1.17299e-41	5.0432	0.407015	2.93396e-35	3.50245e-11	20	1.27114e-32
ENSG00000244414	1	CFHR1	196828445	rs60642321	1	196853238	G	A	0.191849	-0.443745	0.0294419	2.48028e-51	-0.84	0.0072	0	0.528268	0.0353412	1.61296e-50	4.5795e-47	20	1.39763e-47
ENSG00000134365	1	CFHR4	196903404	rs10494745	1	196918327	A	G	0.112326	0.338805	0.0241547	1.07349e-44	-0.9659	0.005568	0	-0.350766	0.0250891	2.04078e-44	3.37483e-161	20	1.17889e-41
ENSG00000080910	1	CFHR2	196951680	rs1359593	1	196953978	T	A	0.250497	-0.468629	0.0208646	1.01158e-111	-0.9432	0.004902	0	0.49685	0.0222713	3.02154e-110	1.50313e-62	20	5.23633e-107
ENSG00000134389	1	CFHR5	196992344	rs35662416	1	196998224	A	G	0.0328032	-0.125927	0.069178	0.0687084	-1.1498	0.018736	0	0.109521	0.0601917	0.0688302	2.45943e-37	20	0.636972
ENSG00000143278	1	F13B	197053000	rs1412635	1	197053918	A	G	0.499006	-8.30575e-05	0.0183485	0.996388	-0.3373	0.006575	0	0.000246242	0.0543982	0.996388	8.42131e-69	20	0.998812
ENSG00000151414	1	NEK7	198239707	rs142662761	1	198041651	G	A	0.0119284	-0.254137	0.0879988	0.00387748	-0.4527	0.0513199	1.133e-18	0.561381	0.204539	0.00605823	0.000402588	17	0.277173
ENSG00000159176	1	CSRP1	201496493	rs7527761	1	201491124	T	C	0.61332	-0.0168708	0.0183156	0.356988	0.0958	0.00878883	1.15e-27	-0.176104	0.191867	0.3587	0.524846	20	0.89381
ENSG00000176393	1	RNPEP	201994260	rs6702334	1	201985696	A	T	0.303181	-0.0327568	0.0203746	0.107896	0.2934	0.008602	5.54759e-255	-0.111646	0.0695202	0.108286	0.997501	20	0.71707
ENSG00000143851	1	PTPN7	202154300	rs73085637	1	202160068	C	T	0.135189	0.0225078	0.0239437	0.347202	-0.0722	0.0112238	1.253e-10	-0.311742	0.335152	0.352293	0.897224	10	0.89381
ENSG00000133048	1	CHI3L1	203182818	rs12141494	1	203182297	A	G	0.54175	-0.0314133	0.0183145	0.0863058	-1.0055	0.004983	0	0.0312415	0.018215	0.0863172	0.924554	20	0.684173
ENSG00000133063	1	CHIT1	203243234	rs872583	1	203215638	C	T	0.185885	-0.00160343	0.023634	0.945909	-1.0694	0.007028	0	0.00149937	0.0221002	0.94591	0.475932	20	0.996106
ENSG00000122176	1	FMOD	203346193	rs16851364	1	203349016	A	G	0.11829	0.0472331	0.0305039	0.12152	-0.2396	0.0153968	1.326e-54	-0.197133	0.12794	0.123361	0.163309	20	0.718489
ENSG00000143839	1	REN	204172572	rs3014620	1	204389944	C	T	0.0318091	0.0411279	0.0535139	0.442164	0.3118	0.0254145	1.336e-34	0.131905	0.171965	0.443056	0.905175	6	0.923319
ENSG00000163531	1	NFASC	204925736	rs6656887	1	204976188	C	T	0.0765408	-0.00719406	0.0334533	0.82973	0.5149	0.014221	4.72059e-287	-0.0139718	0.0649716	0.829733	0.553211	12	0.990234
ENSG00000184144	1	CNTN2	205060613	rs3753847	1	205045411	C	T	0.826044	-0.0163238	0.0228263	0.474527	-0.7663	0.008573	0	0.0213021	0.0297886	0.474542	0.589625	20	0.923319
ENSG00000196188	1	CTSE	206016222	rs6669481	1	205915146	C	T	0.100398	0.0441673	0.0299307	0.140038	-0.1243	0.0159066	5.52398e-15	-0.355328	0.24505	0.147052	0.159171	11	0.74761
ENSG00000162889	1	MAPKAPK2	206709593	rs4256810	1	206717104	C	T	0.317097	0.019748	0.0197248	0.316742	0.1771	0.00912067	5.4959e-84	0.111508	0.111525	0.317384	0.70519	20	0.86892
ENSG00000162894	1	FCMR	206913282	rs72758947	1	206913708	G	A	0.11332	-0.0380131	0.0274532	0.166158	-0.1586	0.0115442	5.96595e-43	0.239679	0.173974	0.168305	0.763088	20	0.76818
ENSG00000162896	1	PIGR	206937494	rs748844	1	206936501	A	G	0.442346	0.00252286	0.0185926	0.892065	-0.1423	0.00839913	2.19601e-64	-0.0177292	0.130662	0.892069	0.399433	20	0.996106
ENSG00000123838	1	C4BPA	207124602	rs2808466	1	207100406	C	T	0.140159	0.027188	0.0302915	0.369426	0.4921	0.010956	0	0.0552489	0.0615679	0.369524	0.567446	17	0.89381
ENSG00000196352	1	CD55	207354162	rs11584921	1	207268630	G	A	0.246521	0.0391306	0.0207188	0.0589386	-0.4136	0.007351	0	-0.0946098	0.050122	0.0590812	0.479808	20	0.616793
ENSG00000117322	1	CR2	207471460	rs61240730	1	207450585	C	T	0.0864811	0.00735637	0.0356444	0.836492	-0.2527	0.0122695	2.998e-94	-0.0291111	0.141061	0.8365	0.596789	20	0.990234
ENSG00000203710	1	CR1	207568956	rs679515	1	207577223	C	T	0.828032	-0.0262259	0.023061	0.255439	-0.5114	0.007744	0	0.0512826	0.0451005	0.255508	0.15745	20	0.83864
ENSG00000117335	1	CD46	207773775	rs10746399	1	207770727	C	T	0.605368	0.0181653	0.0184672	0.325288	-0.2398	0.008173	3.1577e-189	-0.0757519	0.0770541	0.325558	0.1163	20	0.873456
ENSG00000066027	1	PPP2R5A	212323632	rs11119862	1	212167815	G	A	0.181909	0.0264507	0.0221739	0.232917	0.0775	0.0110643	2.479e-12	0.341299	0.290234	0.239617	0.567875	20	0.833848
ENSG00000143353	1	LYPLAL1	219193367	rs75060212	1	219172269	G	T	0.119284	0.0439268	0.0297395	0.139661	0.1481	0.0117244	1.41e-36	0.296602	0.202175	0.142361	0.149367	20	0.745465
ENSG00000162813	1	BPNT1	220073972	rs12404566	1	220200137	A	T	0.148111	0.0334262	0.0225023	0.137422	0.0689	0.010049	7.06301e-12	0.485141	0.334171	0.146564	0.535979	20	0.74761
ENSG00000162909	1	CAPN2	223738806	rs150394890	1	223676678	T	G	0.0119284	-0.0107127	0.0711538	0.880325	-0.7811	0.037514	2.76106e-96	0.0137149	0.0910967	0.880328	0.785796	20	0.996106
ENSG00000143768	1	LEFTY2	225938990	rs360058	1	225889219	T	G	0.394632	-0.017911	0.0187348	0.33906	-0.1805	0.00842878	9.74104e-102	0.0992299	0.103897	0.339539	0.102184	20	0.883361
ENSG00000143799	1	PARP1	226384182	rs1433574	1	226421638	C	A	0.172962	0.0132711	0.0204076	0.515497	-0.0599	0.0100651	2.661e-09	-0.221554	0.342722	0.517985	0.931945	19	0.930217
ENSG00000143774	1	GUK1	228144473	rs61825157	1	228111751	T	C	0.0347913	-0.00387149	0.0373306	0.917401	0.3558	0.016093	2.59305e-108	-0.0108811	0.104921	0.917402	0.0158359	20	0.996106
ENSG00000135744	1	AGT	230718176	rs2071404	1	230715194	A	C	0.104374	0.0170182	0.0290939	0.558589	0.2772	0.0136345	6.87181e-92	0.0613932	0.105	0.55875	0.98678	20	0.939829
ENSG00000119280	1	C1orf198	230853354	rs56148170	1	230872285	G	A	0.150099	-0.00312712	0.0258452	0.903696	0.1438	0.011993	3.99398e-33	-0.0217463	0.179739	0.903701	0.582158	20	0.996106
ENSG00000135766	1	EGLN1	231393019	rs114459700	1	231372993	C	T	0.0168986	0.0766353	0.118975	0.519491	0.3833	0.0181013	1.61396e-99	0.199936	0.31054	0.519685	0.311115	18	0.930217
ENSG00000152904	1	GGPS1	235335941	rs7534175	1	235346698	G	A	0.114314	0.0435537	0.0297159	0.142738	0.1288	0.0116803	2.82698e-28	0.33815	0.232743	0.146254	0.690272	20	0.74761
ENSG00000284770	1	TBCE	235409902	rs903347	1	235423298	T	C	0.589463	0.0308418	0.0188356	0.101544	-0.1006	0.0083447	1.81301e-33	-0.306579	0.188952	0.104691	0.93873	20	0.71707
ENSG00000116962	1	NID1	236020470	rs58074293	1	236104574	A	G	0.0149105	-0.0473808	0.0611243	0.438248	-0.5408	0.0277437	1.26603e-84	0.0876124	0.113115	0.43861	0.279961	4	0.923319
ENSG00000086619	1	ERO1B	236248350	rs2477599	1	236249930	A	T	0.601392	0.0166928	0.0182083	0.359265	-0.1665	0.00811656	1.62701e-93	-0.100257	0.109468	0.359743	0.745629	20	0.89381
ENSG00000180875	1	GREM2	240550864	rs116135446	1	240794633	T	C	0.0318091	-0.124689	0.0697584	0.0738669	0.1458	0.021837	2.44301e-11	-0.855206	0.495301	0.0842327	0.445065	6	0.683763
ENSG00000091483	1	FH	241508655	rs6678766	1	241527254	G	A	0.706759	-0.0103393	0.0213675	0.628471	0.1477	0.00871738	2.16203e-64	-0.070002	0.144727	0.628611	0.817245	20	0.945719
ENSG00000143727	2	ACP1	271212	rs79716074	2	277003	G	A	0.33499	-0.0490977	0.0190617	0.010003	1.0882	0.004401	0	-0.0451183	0.0175177	0.0100071	0.574876	20	0.368984
ENSG00000130508	2	PXDN	1688370	rs73182757	2	1744125	G	A	0.239563	-0.000533172	0.0196641	0.978369	0.1467	0.00909251	1.46802e-58	-0.00363444	0.134043	0.978369	0.156203	20	0.996106
ENSG00000182551	2	ADI1	3508448	rs10179340	2	3519553	G	A	0.840954	0.0351298	0.0219891	0.110133	-0.1107	0.0115264	7.68902e-22	-0.317342	0.201366	0.115039	0.0421538	20	0.718489
ENSG00000118004	2	COLEC11	3619738	rs6542680	2	3592552	T	C	0.780318	0.0317874	0.0194276	0.101797	-0.8597	0.007606	0	-0.036975	0.0226005	0.101834	0.407759	20	0.71707
ENSG00000115756	2	HPCAL1	10365253	rs6734926	2	10334725	G	A	0.116302	-0.0119733	0.0258441	0.643157	0.1624	0.0106184	8.35999e-53	-0.0737272	0.159212	0.643309	0.947629	14	0.949549
ENSG00000132031	2	MATN3	20002360	rs2670634	2	20018380	A	G	0.393638	-0.00285112	0.0197411	0.885165	0.5728	0.006096	0	-0.00497751	0.0344643	0.885165	0.806534	20	0.996106
ENSG00000084674	2	APOB	21022751	rs563290	2	21065354	A	G	0.796223	-0.0516583	0.023414	0.0273634	0.0874	0.0121435	6.143e-13	-0.591056	0.280199	0.034909	0.327821	20	0.521528
ENSG00000119782	2	FKBP1B	24056691	rs55788848	2	24045851	T	C	0.217694	0.0266037	0.0255555	0.297867	-0.2587	0.00996166	1.09297e-148	-0.102836	0.0988636	0.298256	0.782375	20	0.857026
ENSG00000115129	2	TP53I3	24081647	rs73920010	2	24124223	C	A	0.156064	-0.00334609	0.0227186	0.882908	-0.5259	0.010086	0	0.0063626	0.0431996	0.882908	0.0759901	20	0.996106
ENSG00000115137	2	DNAJC27	24957865	rs80098057	2	24970202	C	T	0.100398	-0.0198065	0.0300268	0.509493	0.0675	0.0122875	3.943e-08	-0.29343	0.448037	0.512517	0.996179	20	0.929964
ENSG00000115216	2	NRBP1	27435024	rs12478841	2	27588855	G	A	0.264414	0.0185241	0.0204033	0.363931	0.0535	0.00968262	3.288e-08	0.346245	0.386484	0.370315	0.942442	15	0.89381
ENSG00000084734	2	GCKR	27510262	rs1260326	2	27508073	C	T	0.589463	-0.0138436	0.0192598	0.472276	0.0866	0.00839178	5.74501e-25	-0.159857	0.222938	0.473346	0.421052	20	0.923319
ENSG00000198522	2	GPN1	27639879	rs4665383	2	27568688	G	C	0.264414	0.0182863	0.0204018	0.370088	0.0786	0.00967677	4.56501e-16	0.23265	0.26114	0.372983	0.658242	20	0.897748
ENSG00000162961	2	DPY30	31953807	rs221205	2	31861868	C	T	0.88171	-0.0222166	0.0325051	0.494304	-0.1017	0.0122999	1.358e-16	0.218452	0.320708	0.495772	0.00970136	20	0.923641
ENSG00000205221	2	VIT	36755742	rs1468810	2	36766797	A	C	0.595427	-0.0153433	0.0184889	0.406616	-0.3593	0.006727	0	0.0427033	0.0514643	0.406672	0.0449529	20	0.913624
ENSG00000115828	2	QPCT	37358074	rs4384764	2	37363141	A	G	0.234592	0.00450065	0.0214723	0.833978	0.2206	0.00919386	3.19209e-127	0.0204019	0.0973396	0.833984	0.916952	20	0.990234
ENSG00000162878	2	PKDCC	42053269	rs11902166	2	42055689	A	C	0.248509	-0.00347047	0.0210398	0.868985	0.0802	0.00935739	1.028e-17	-0.0432727	0.26239	0.869009	0.306513	20	0.996106
ENSG00000068912	2	ERLEC1	53810024	rs2542580	2	53824607	A	C	0.177932	0.00796612	0.0233146	0.732592	-0.1003	0.0109307	4.473e-20	-0.0794229	0.23261	0.73277	0.565757	20	0.969755
ENSG00000170634	2	ACYP2	54138069	rs7559380	2	54129660	T	A	0.475149	0.0177917	0.0185543	0.337609	-0.2198	0.008009	8.16488e-166	-0.080945	0.084466	0.337904	0.429982	20	0.883361
ENSG00000115380	2	EFEMP1	55895053	rs9309272	2	55868231	T	G	0.12326	0.00842593	0.035374	0.81173	-0.1741	0.0103587	2.16701e-63	-0.0483971	0.203202	0.811748	0.889609	20	0.985093
ENSG00000170340	2	B3GNT2	62210423	rs4073090	2	62336639	G	A	0.410537	-0.0266998	0.0185272	0.149554	0.1595	0.00809324	1.84797e-86	-0.167397	0.116468	0.15064	0.421689	20	0.751652
ENSG00000115504	2	EHBP1	62860169	rs13389363	2	62499374	G	A	0.128231	-0.004055	0.0324244	0.900476	0.0718	0.0125801	1.147e-08	-0.0564763	0.451702	0.9005	0.575691	15	0.996106
ENSG00000014641	2	MDH1	63597903	rs9749862	2	63401409	T	C	0.708748	-0.00754486	0.0218701	0.730106	-0.0755	0.00858674	1.461e-18	0.0999319	0.289893	0.730305	0.173997	20	0.969755
ENSG00000119862	2	LGALSL	64457675	rs78459351	2	64366325	A	G	0.0477137	0.110887	0.0583237	0.0572717	0.1651	0.019587	3.485e-17	0.671635	0.362138	0.0636475	0.0194232	12	0.629407
ENSG00000138069	2	RAB1A	65100514	rs2422441	2	65143632	G	A	0.701789	0.000375626	0.0202248	0.985182	0.0607	0.00936936	9.26001e-11	0.00618824	0.333194	0.985182	0.582726	16	0.996106
ENSG00000119865	2	CNRIP1	68302111	rs7578047	2	68352799	G	A	0.11332	-0.00233421	0.0250831	0.925857	-0.6565	0.009465	0	0.00355554	0.0382073	0.925857	0.532374	20	0.996106
ENSG00000115956	2	PLEK	68381368	rs1867312	2	68392849	A	C	0.577535	0.00211864	0.0184115	0.908389	0.1154	0.00806942	2.16002e-46	0.0183591	0.15955	0.908391	0.6554	20	0.996106
ENSG00000163219	2	ARHGAP25	68753217	rs13413887	2	68769536	G	A	0.76839	-0.0161073	0.0211762	0.446878	0.1736	0.00942827	1.03899e-75	-0.092784	0.122087	0.447264	0.985413	20	0.923319
ENSG00000183607	2	GKN2	68949062	rs17504565	2	68932692	A	G	0.0447316	0.0456181	0.0432763	0.291831	-0.8438	0.015085	0	-0.0540627	0.0512965	0.291917	0.596876	20	0.848952
ENSG00000169604	2	ANTXR1	69131252	rs7424376	2	69298791	G	A	0.590457	0.000476665	0.0188287	0.979803	0.0474	0.00855193	2.97999e-08	0.0100562	0.397234	0.979803	0.735519	20	0.996106
ENSG00000196975	2	ANXA4	69735768	rs17037076	2	69806517	A	G	0.196819	0.00914971	0.0208118	0.660198	-0.2876	0.009525	2.82025e-200	-0.031814	0.0723714	0.660231	0.5695	20	0.952966
ENSG00000116005	2	PCYOX1	70269286	rs2706762	2	70261338	T	C	0.136183	-0.0222449	0.0355693	0.531711	-0.8164	0.008584	0	0.0272476	0.0435694	0.53172	0.0545018	20	0.937407
ENSG00000124357	2	NAGK	71072076	rs11680831	2	71065392	C	T	0.324056	-0.00329278	0.0191483	0.863468	-0.1712	0.00822148	2.65099e-96	0.0192335	0.111851	0.863472	0.279715	20	0.996106
ENSG00000124370	2	MCEE	71119962	rs6740268	2	71118834	G	T	0.135189	0.0640239	0.0301743	0.033854	-0.0824	0.0101979	6.47199e-16	-0.776989	0.378608	0.0401479	0.631665	20	0.538955
ENSG00000124356	2	STAMBP	73851288	rs114323101	2	72873775	C	T	0.0198807	0.0863062	0.153927	0.575004	-0.3061	0.0396766	1.211e-14	-0.281954	0.504191	0.576011	NA	NA	0.939829
ENSG00000163170	2	BOLA3	74141656	rs7562297	2	74158578	A	G	0.432406	0.0110558	0.0182785	0.545276	-0.1134	0.00814633	4.76404e-44	-0.0974938	0.161338	0.545656	0.904443	20	0.939829
ENSG00000065911	2	MTHFD2	74201868	rs114388033	2	75021813	C	T	0.0119284	0.0602175	0.056007	0.282295	0.34	0.0395661	8.45702e-18	0.17711	0.166011	0.286035	0.562997	6	0.84552
ENSG00000115318	2	LOXL3	74543974	rs17010021	2	74534412	A	T	0.0427435	0.0168434	0.0442811	0.703667	-0.2156	0.0169934	6.95597e-37	-0.0781234	0.205478	0.703794	0.910148	20	0.969755
ENSG00000159399	2	HK2	74863743	rs17010504	2	74888560	A	G	0.0119284	0.0184931	0.0921528	0.84095	0.2402	0.0268422	3.6e-19	0.0769904	0.383747	0.840989	0.915343	3	0.990234
ENSG00000176204	2	LRRTM4	77170502	rs1922804	2	77467668	A	T	0.294235	0.0220214	0.0190948	0.2488	-0.0534	0.00864793	6.62101e-10	-0.412386	0.363764	0.256935	0.589498	20	0.83864
ENSG00000143954	2	REG3G	79027096	rs369967	2	79026024	G	A	0.2167	0.0160254	0.0202622	0.429002	0.54	0.007317	0	0.0296767	0.0375247	0.429028	0.162573	20	0.923319
ENSG00000172023	2	REG1B	79086521	rs76841471	2	79103043	G	T	0.0715706	-0.0141747	0.0596666	0.812219	0.5291	0.016361	1.97447e-229	-0.0267902	0.112773	0.812223	0.952342	20	0.985093
ENSG00000115386	2	REG1A	79121886	rs76841471	2	79103043	G	T	0.0715706	-0.0141747	0.0596666	0.812219	0.527	0.016382	4.72136e-227	-0.026897	0.113222	0.812223	0.880348	20	0.985093
ENSG00000172016	2	REG3A	79158378	rs147616162	2	79168385	A	T	0.0695825	0.0669206	0.0512183	0.191357	0.4076	0.01976	1.55305e-94	0.164182	0.12591	0.192246	0.0399705	20	0.783103
ENSG00000042493	2	CAPG	85406592	rs62623452	2	85402143	T	C	0.0159046	-0.0268264	0.0730907	0.713597	-1.2126	0.025151	0	0.022123	0.0602778	0.713605	0.66437	11	0.969755
ENSG00000168878	2	SFTPB	85663028	rs1130866	2	85666618	A	G	0.538767	0.0211738	0.0186278	0.255674	-0.3953	0.006683	0	-0.0535639	0.0471319	0.255761	0.647981	6	0.83864
ENSG00000115523	2	GNLY	85692014	rs12151742	2	85705880	T	C	0.236581	-0.00996164	0.0206102	0.628857	0.8116	0.006738	0	-0.0122741	0.0253947	0.62886	0.503145	20	0.945719
ENSG00000115561	2	CHMP3	86533454	rs2367554	2	86579432	G	A	0.599404	0.0370481	0.0186324	0.0467703	0.053	0.00830485	1.75e-10	0.699021	0.368223	0.0576484	0.177197	20	0.609929
ENSG00000153563	2	CD8A	86796503	rs3020726	2	86789383	G	A	0.141153	-0.0168783	0.0307594	0.583198	0.4011	0.007976	0	-0.04208	0.0766922	0.58322	0.0384689	20	0.939829
ENSG00000163586	2	FABP1	88125522	rs2241883	2	88124547	C	T	0.347913	-0.00610531	0.0183427	0.739249	-0.1095	0.00860187	4.03899e-37	0.0557563	0.16757	0.739336	0.507721	20	0.972131
ENSG00000153574	2	RPIA	88721301	rs112008468	2	88710596	G	A	0.0874751	-0.0174664	0.0329176	0.59569	0.2083	0.012912	1.513e-58	-0.0838521	0.158115	0.595888	0.59487	20	0.939909
ENSG00000114988	2	LMAN2L	96722996	rs72809827	2	96725216	T	C	0.307157	0.0287216	0.0184776	0.120089	0.1091	0.0083652	7.04702e-39	0.263259	0.170563	0.122715	0.717094	20	0.718489
ENSG00000168758	2	SEMA4C	96865238	rs563077223	2	97185594	T	C	0.0109344	-0.0540672	0.0718452	0.45172	-0.578	0.0280812	3.88696e-94	0.0935419	0.124383	0.452022	0.453379	16	0.923319
ENSG00000115590	2	IL1R2	102010252	rs4851521	2	101993894	T	C	0.441352	0.0196404	0.0184526	0.287161	-0.4144	0.006314	0	-0.0473948	0.0445343	0.287224	0.645542	20	0.84552
ENSG00000115594	2	IL1R1	102122209	rs6706048	2	102138349	C	G	0.297217	0.023493	0.020809	0.258905	-0.1891	0.00900858	7.9102e-98	-0.124236	0.110201	0.259593	0.615327	20	0.83864
ENSG00000115598	2	IL1RL2	102213504	rs3917265	2	102162001	C	T	0.511928	-0.0101676	0.0184278	0.581116	-0.1573	0.00813246	2.37e-83	0.0646383	0.117198	0.581271	0.556065	20	0.939829
ENSG00000115602	2	IL1RL1	102331770	rs11676124	2	102324878	C	T	0.612326	-0.00122001	0.0189865	0.948766	-0.7225	0.005302	0	0.0016886	0.0262789	0.948766	0.694103	20	0.996106
ENSG00000115604	2	IL18R1	102355153	rs6753717	2	102376701	C	A	0.780318	-0.0303135	0.0232819	0.192909	-0.7109	0.007506	0	0.042641	0.032753	0.192952	0.228927	20	0.783103
ENSG00000115607	2	IL18RAP	102435627	rs4851010	2	102439667	T	A	0.34493	-0.0228952	0.0194378	0.238847	0.0815	0.0085141	1.045e-21	-0.280923	0.240299	0.242382	0.929994	20	0.836721
ENSG00000115652	2	UXS1	106143804	rs4851931	2	106176826	T	C	0.0924453	-0.0219995	0.0237652	0.3546	0.1671	0.0130275	1.16201e-37	-0.131655	0.142591	0.35585	0.159894	20	0.89381
ENSG00000135960	2	EDAR	108941922	rs141332418	2	108991351	T	C	0.0168986	-0.0909143	0.102016	0.372834	1.6023	0.02959	0	-0.0567399	0.0636771	0.372899	0.245757	20	0.897748
ENSG00000114999	2	TTL	112511948	rs10194022	2	112479304	T	C	0.104374	-0.0349269	0.0379795	0.357768	0.0803	0.0111211	5.17898e-13	-0.434955	0.476791	0.361634	0.0183577	19	0.89381
ENSG00000136689	2	IL1RN	113116666	rs55709272	2	113109711	C	T	0.437376	0.00992386	0.0196293	0.613163	-0.1784	0.00794944	1.53804e-111	-0.055627	0.110058	0.613253	0.192949	20	0.942483
ENSG00000155368	2	DBI	119369737	rs61663600	2	119382685	A	G	0.191849	0.018215	0.024551	0.458132	-0.2837	0.010587	3.50086e-158	-0.0642051	0.0865718	0.458305	0.149059	20	0.923319
ENSG00000144118	2	RALB	120267387	rs4849845	2	120255593	A	G	0.707753	0.0178536	0.0186854	0.339332	-0.2404	0.008665	2.07021e-169	-0.0742662	0.0777724	0.339619	0.617316	20	0.883361
ENSG00000163083	2	INHBB	120348970	rs17050272	2	120548864	A	G	0.450298	0.00110177	0.0184195	0.952303	0.3414	0.006851	0	0.00322721	0.0539529	0.952303	0.0845683	20	0.996106
ENSG00000136717	2	BIN1	127077658	rs35103166	2	127124606	C	T	0.390656	0.00317799	0.0190568	0.867555	0.1306	0.00838889	1.197e-54	0.0243338	0.145926	0.867563	0.851547	20	0.996106
ENSG00000115718	2	PROC	127423834	rs61185143	2	127407902	C	T	0.579523	-0.00066424	0.0189833	0.972087	0.1422	0.00801116	1.71604e-70	-0.00467117	0.133497	0.972087	0.237038	20	0.996106
ENSG00000136720	2	HS6ST1	128277792	rs840870	2	128308686	T	G	0.596421	0.0057177	0.0190543	0.764121	-0.1533	0.00817599	1.93496e-78	-0.0372975	0.12431	0.76415	0.368392	20	0.98057
ENSG00000115850	2	LCT	135812517	rs12469551	2	135752442	G	T	0.714712	0.00290376	0.022179	0.895835	0.9573	0.00869	0	0.00303328	0.0231683	0.895836	0.00440269	20	0.996106
ENSG00000115866	2	DARS1	135945990	rs72970243	2	135726662	A	G	0.230616	0.0235299	0.0248232	0.343182	0.1108	0.0146991	4.776e-14	0.212364	0.225801	0.346965	0.0975276	20	0.89035
ENSG00000115919	2	KYNU	142966745	rs12477146	2	143036245	A	G	0.188867	0.0260989	0.0252883	0.302046	-0.4654	0.008154	0	-0.0560784	0.0543456	0.302126	0.496203	20	0.859744
ENSG00000123610	2	TNFAIP6	151368819	rs2278089	2	151290158	T	G	0.586481	-0.0226327	0.0189206	0.231622	-0.5175	0.005873	0	0.0437347	0.0365649	0.231664	0.732613	20	0.826568
ENSG00000144278	2	GALNT13	154162950	rs16834610	2	153873982	T	C	0.0487078	0.0971381	0.0520961	0.0622386	0.1275	0.0188237	1.258e-11	0.761867	0.423796	0.072221	0.299673	20	0.636972
ENSG00000054219	2	LY75	159854056	rs17231342	2	159870033	G	T	0.447316	-0.00457725	0.0182861	0.802346	0.8438	0.004299	0	-0.00542457	0.0216711	0.802345	0.315918	20	0.985093
ENSG00000153246	2	PLA2R1	159997310	rs3749117	2	160028931	C	T	0.474155	0.0137569	0.0183307	0.452964	-0.7646	0.004756	0	-0.0179923	0.0239745	0.452968	0.867981	20	0.923319
ENSG00000078098	2	FAP	162207918	rs10490425	2	162210947	T	A	0.0109344	0.0630202	0.0755319	0.404082	0.7805	0.0334389	1.69901e-120	0.0807434	0.0968355	0.404383	0.0374709	14	0.913624
ENSG00000115271	2	GCA	162345218	rs17783344	2	162352383	G	T	0.157058	-0.072436	0.0282085	0.0102322	-0.4329	0.013586	8.50815e-223	0.167327	0.065373	0.0104799	0.747339	20	0.373617
ENSG00000152256	2	PDK1	172582021	rs13398175	2	172514093	G	A	0.212724	0.00310289	0.019524	0.873726	-0.2029	0.00971797	8.33875e-97	-0.0152927	0.0962275	0.87373	0.0662833	20	0.996106
ENSG00000138430	2	OLA1	174160523	rs11558990	2	174082032	C	T	0.199801	-0.0269534	0.0255512	0.291479	0.1687	0.0101694	8.37504e-62	-0.159771	0.151765	0.292455	0.377578	20	0.848952
ENSG00000079150	2	FKBP7	178471132	rs6704545	2	178477226	A	G	0.214712	-0.0113274	0.0220694	0.607767	0.3023	0.009387	1.54586e-227	-0.0374707	0.0730142	0.607813	0.665643	20	0.940592
ENSG00000077232	2	DNAJC10	182755360	rs187665343	2	182403922	G	T	0.0119284	-0.136654	0.270456	0.613368	-0.5653	0.0486283	3.079e-31	0.241737	0.478881	0.613702	NA	NA	0.942483
ENSG00000162998	2	FRZB	182849956	rs288326	2	182838608	A	G	0.124254	0.00720438	0.0384488	0.851366	0.5349	0.014929	3.82358e-281	0.0134686	0.0718813	0.851368	0.87847	20	0.994889
ENSG00000003436	2	TFPI	187514995	rs116350534	2	187479035	G	T	0.0178926	0.120867	0.119213	0.310642	-0.273	0.0421755	9.61101e-11	-0.442736	0.442002	0.316507	0.689336	8	0.86892
ENSG00000168542	2	COL3A1	188993560	rs72914144	2	189377017	T	C	0.171968	-0.0291036	0.0221717	0.189302	0.0772	0.0108584	1.163e-12	-0.37699	0.292052	0.196763	0.609456	20	0.789328
ENSG00000198130	2	HIBCH	190266964	rs291466	2	190319749	G	A	0.597416	0.00805889	0.018818	0.668466	0.3279	0.00695	0	0.0245773	0.0573918	0.668479	0.479255	20	0.955836
ENSG00000118257	2	NRP2	205740062	rs16837000	2	205130682	T	G	0.220676	0.00243213	0.0202645	0.904468	-0.1504	0.0104448	5.20698e-47	-0.0161711	0.134742	0.904471	0.675166	20	0.996106
ENSG00000114948	2	ADAM23	206532330	rs1448903	2	206444237	G	A	0.083499	0.0281276	0.039228	0.473356	0.7036	0.010179	0	0.0399767	0.0557563	0.47338	0.0461318	20	0.923319
ENSG00000118231	2	CRYGD	208123066	rs34570682	2	208114213	A	G	0.301193	0.00764055	0.0195965	0.696615	-0.1165	0.00837035	4.913e-44	-0.0655841	0.168276	0.696728	0.462159	20	0.962863
ENSG00000138413	2	IDH1	208251152	rs34599179	2	208243577	C	T	0.0139165	-0.0708608	0.050756	0.162682	-1.0718	0.0469175	1.66303e-115	0.0661138	0.0474442	0.163466	0.202585	16	0.767717
ENSG00000197713	2	RPE	210012412	rs2723211	2	210015768	A	G	0.482107	-0.015551	0.0183772	0.397435	0.0757	0.008089	8.09603e-21	-0.205429	0.243754	0.399355	0.9703	20	0.913624
ENSG00000115365	2	LANCL1	210452392	rs12476547	2	209971146	T	C	0.0139165	0.0366668	0.0625233	0.557572	-0.6505	0.0448576	1.18599e-47	-0.0563671	0.0961943	0.557895	0.67613	18	0.939829
ENSG00000115414	2	FN1	215398256	rs1250258	2	215435462	T	C	0.766402	-0.0171106	0.0224837	0.446645	0.1591	0.0082431	5.26799e-83	-0.107546	0.141428	0.446997	0.848511	20	0.923319
ENSG00000115425	2	PECR	216039642	rs73072196	2	216008671	C	T	0.0974155	0.0228766	0.0369004	0.535287	-0.1544	0.0130459	2.56798e-32	-0.148165	0.23932	0.535846	0.746308	20	0.93895
ENSG00000115457	2	IGFBP2	216648632	rs4674100	2	216615701	A	G	0.272366	-0.00934641	0.0198996	0.638584	-0.0568	0.00940215	1.53e-09	0.164549	0.351402	0.639595	0.625241	5	0.949549
ENSG00000115461	2	IGFBP5	216683827	rs7598172	2	216813276	T	G	0.513917	0.0125559	0.0184297	0.495691	-0.0504	0.00796596	2.50099e-10	-0.249125	0.367783	0.498171	0.703176	20	0.923641
ENSG00000163501	2	IHH	219057672	rs76247428	2	219278161	T	C	0.0119284	-0.0152135	0.114166	0.89399	-0.3971	0.0455364	2.77001e-18	0.0383115	0.287533	0.894002	NA	NA	0.996106
ENSG00000187736	2	NHEJ1	219115112	rs115279228	2	218914477	T	C	0.0208748	-0.0552788	0.0932985	0.55352	-0.3047	0.0263316	5.73704e-31	0.18142	0.306599	0.554039	0.473499	12	0.939829
ENSG00000116106	2	EPHA4	221496114	rs2680845	2	221570560	A	G	0.596421	0.0260215	0.0184803	0.159112	-0.1174	0.00817034	8.09303e-47	-0.221648	0.158167	0.161108	0.112628	20	0.764932
ENSG00000135919	2	SERPINE2	224007182	rs13412535	2	224010157	A	G	0.225646	-0.0153453	0.0228396	0.501663	-0.8039	0.007402	0	0.0190886	0.0284115	0.501673	0.106707	20	0.923641
ENSG00000173744	2	AGFG1	227516684	rs11679534	2	227575661	T	C	0.698807	0.0374598	0.0196667	0.0568146	-0.0965	0.00829234	2.66501e-31	-0.388184	0.206512	0.0601462	0.0189771	20	0.623953
ENSG00000163286	2	ALPG	232408779	rs12328730	2	232386656	T	C	0.383698	-0.0145666	0.0186226	0.434095	0.0522	0.00808354	1.064e-10	-0.279054	0.359362	0.43744	0.971021	20	0.923319
ENSG00000167165	2	UGT1A6	233732454	rs887829	2	233759924	T	C	0.298211	0.0155329	0.0187797	0.408176	-0.2321	0.008441	1.92048e-166	-0.0669233	0.0809487	0.408386	0.0433615	20	0.913624
ENSG00000241635	2	UGT1A1	233766785	rs6742078	2	233763993	T	G	0.298211	0.0160177	0.0187749	0.393578	-0.2225	0.008466	3.1132e-152	-0.0719897	0.084426	0.393828	0.0913879	20	0.909721
ENSG00000163359	2	COL6A3	237369166	rs2646260	2	237369152	G	A	0.245527	0.0053795	0.0221632	0.808221	-0.1301	0.00837217	1.87199e-54	-0.041349	0.170376	0.808244	0.922079	20	0.985093
ENSG00000184182	2	UBE2F	238004804	rs59412705	2	237955596	A	T	0.437376	-0.00294152	0.018322	0.872451	0.0683	0.00815447	5.48599e-17	-0.0430676	0.268307	0.872474	0.587664	20	0.996106
ENSG00000063660	2	GPC1	240451870	rs1126920	2	240466062	T	C	0.10835	-0.012944	0.027983	0.643676	0.6338	0.011144	0	-0.0204228	0.0441526	0.643686	0.951789	20	0.949549
ENSG00000188542	2	DUSP28	240562655	rs112548426	2	240660995	A	G	0.026839	-0.00261474	0.0583533	0.96426	-0.452	0.0205043	1.086e-107	0.00578482	0.1291	0.96426	0.906141	20	0.996106
ENSG00000168393	2	DTYMK	241681346	rs144303868	2	241680143	C	G	0.0337972	0.055084	0.0631513	0.38307	0.1579	0.0171307	3.045e-20	0.348854	0.401732	0.385189	0.475901	20	0.907775
ENSG00000134121	3	CHL1	303090	rs13077895	3	51395	G	A	0.33002	0.00785036	0.019052	0.680302	-0.2291	0.008612	6.36519e-156	-0.0342661	0.0831702	0.68034	0.972557	20	0.962469
ENSG00000144619	3	CNTN4	2578386	rs163352	3	3056357	C	G	0.782306	-0.0133857	0.0207856	0.519582	-0.2871	0.010793	6.68538e-156	0.0466238	0.0724197	0.519705	0.746976	20	0.930217
ENSG00000091181	3	IL5RA	3096468	rs77400868	3	3109280	G	A	0.128231	0.0146355	0.0349208	0.67514	0.5478	0.008559	0	0.0267169	0.0637487	0.675146	0.934822	20	0.959039
ENSG00000163703	3	CRELD1	9939603	rs4234585	3	9939437	A	G	0.208748	-0.0490366	0.024594	0.046169	-0.8782	0.005709	0	0.0558376	0.0280074	0.0461874	0.897883	20	0.571734
ENSG00000157150	3	TIMP4	12155990	rs184262	3	12093240	G	A	0.849901	-0.00340321	0.0250425	0.891903	0.4228	0.011237	8.170367e-310	-0.00804922	0.0592305	0.891903	0.856121	20	0.996106
ENSG00000169814	3	BTD	15661826	rs13078881	3	15645186	C	G	0.0427435	0.00971787	0.0412576	0.813789	-1.355	0.019113	0	-0.00717186	0.0304486	0.81379	0.716479	20	0.985494
ENSG00000170266	3	GLB1	33046906	rs62250512	3	33109920	A	G	0.65507	-0.00475827	0.0187274	0.799433	0.0447	0.00779365	9.726e-09	-0.106449	0.419368	0.799626	0.60292	20	0.984198
ENSG00000170248	3	PDCD6IP	33834139	rs9876986	3	33799573	G	A	0.234592	-0.00694823	0.0215164	0.74675	-0.1121	0.00908611	5.68904e-35	0.0619824	0.192005	0.746834	0.994632	20	0.977134
ENSG00000060971	3	ACAA1	38120186	rs2229528	3	38125604	G	A	0.0427435	-0.0947993	0.0551427	0.0855855	-0.6028	0.012914	0	0.157265	0.0915396	0.0857969	0.258348	20	0.684173
ENSG00000144647	3	POMGNT2	43092657	rs1949585	3	43104624	T	A	0.466203	-0.0181802	0.0187078	0.331151	-0.3313	0.006475	0	0.0548753	0.056478	0.331238	0.23298	20	0.87902
ENSG00000163810	3	TGM4	44894799	rs1995640	3	44901577	T	C	0.402584	-0.0202141	0.0184259	0.272621	-0.0511	0.00806217	2.32399e-10	0.395579	0.365946	0.279708	0.933282	20	0.83864
ENSG00000163815	3	CLEC3B	45018810	rs10865936	3	44995308	A	G	0.245527	0.0238618	0.0228564	0.296491	-0.2029	0.00955065	3.69693e-100	-0.117604	0.112785	0.297074	0.328709	20	0.857026
ENSG00000163814	3	CDCP1	45114350	rs28364749	3	45147043	A	T	0.186879	0.0202062	0.023099	0.381702	-0.2934	0.010682	4.38163e-166	-0.0688691	0.0787686	0.381943	0.154663	20	0.905482
ENSG00000012223	3	LTF	46460440	rs61740470	3	46450495	T	C	0.0129225	0.0374115	0.146392	0.798293	-1.1108	0.0452765	6.45294e-133	-0.0336798	0.131797	0.798304	0.877175	8	0.984143
ENSG00000241186	3	TDGF1	46578496	rs6769392	3	46576229	A	G	0.270378	-0.00622407	0.0197565	0.752733	1.3132	0.003959	0	-0.00473962	0.0150446	0.752732	0.594323	20	0.978776
ENSG00000164047	3	CAMP	48224419	rs55771110	3	47305227	A	G	0.190855	-0.0089465	0.0224337	0.690043	0.109	0.0115493	3.80702e-21	-0.082078	0.205997	0.690305	0.440094	20	0.962644
ENSG00000173531	3	MST1	49686724	rs9858213	3	49694428	T	G	0.324056	-0.0458836	0.0186442	0.0138545	-1.2266	0.003655	0	0.0374071	0.0152003	0.0138571	0.0115224	20	0.42051
ENSG00000114378	3	HYAL1	50306136	rs116482870	3	50302191	T	C	0.0536779	0.0089597	0.0377227	0.812257	-0.2397	0.0189779	1.434e-36	-0.0373788	0.157402	0.81229	0.377131	20	0.985093
ENSG00000145050	3	MANF	51387344	rs1383251	3	51329409	A	G	0.878728	-0.00133462	0.027024	0.960611	0.0864	0.0118499	3.072e-13	-0.015447	0.312785	0.960612	0.0982393	20	0.996106
ENSG00000243989	3	ACY1	51986268	rs148804382	3	52078217	A	C	0.0159046	0.0174227	0.116631	0.881251	-0.8196	0.0363256	1.01003e-112	-0.0212576	0.142305	0.881254	0.0538189	7	0.996106
ENSG00000010319	3	SEMA3G	52439069	rs13091025	3	52433308	C	A	0.142147	0.00490817	0.0264419	0.852742	-0.2814	0.0129398	7.39998e-105	-0.017442	0.093969	0.852747	0.249338	20	0.995242
ENSG00000055957	3	ITIH1	52784832	rs1042779	3	52786995	G	A	0.398608	0.00732412	0.0187816	0.696564	-0.5121	0.006207	0	-0.0143021	0.0366761	0.696568	0.660795	20	0.962863
ENSG00000162267	3	ITIH3	52801784	rs2071044	3	52813585	T	C	0.498012	-0.000579134	0.0183515	0.974825	0.4812	0.005959	0	-0.00120352	0.038137	0.974825	0.434982	20	0.996106
ENSG00000055955	3	ITIH4	52821825	rs77347777	3	52814191	T	C	0.102386	-0.0651221	0.0311981	0.0368545	-0.1433	0.0145333	6.19902e-23	0.454446	0.222537	0.0411401	0.0834315	20	0.538955
ENSG00000157445	3	CACNA2D3	54598554	rs9878608	3	54123032	G	C	0.369781	-0.0433791	0.0185139	0.0191263	0.2196	0.008313	8.86681e-154	-0.197537	0.0846384	0.0196013	0.154747	20	0.459041
ENSG00000144730	3	IL17RD	57130144	rs76645245	3	57106766	G	A	0.147117	-0.0101057	0.0254957	0.691834	0.5402	0.009583	0	-0.0187073	0.0471979	0.69184	0.224677	20	0.962644
ENSG00000168374	3	ARF4	57584792	rs1354034	3	56815721	C	T	0.599404	-0.00872866	0.0200914	0.663963	0.0844	0.00829315	2.51002e-24	-0.10342	0.238267	0.66425	0.973313	20	0.953725
ENSG00000198643	3	FAM3D	58650390	rs12493131	3	58664251	G	T	0.879722	0.0165777	0.0277617	0.550412	0.4529	0.015112	2.44706e-197	0.0366034	0.0613098	0.550491	0.670771	20	0.939829
ENSG00000189283	3	FHIT	60499368	rs2687899	3	59985232	T	C	0.270378	-0.00590507	0.0200982	0.768902	-0.078	0.00853752	6.472e-20	0.075706	0.257802	0.769018	0.997312	20	0.982921
ENSG00000144749	3	LRIG1	66440030	rs2306272	3	66384219	C	T	0.292247	-0.000358226	0.0210754	0.986439	-0.6683	0.0063	0	0.000536026	0.0315358	0.986439	0.0784717	20	0.996106
ENSG00000163421	3	PROK2	71778430	rs7634474	3	71780316	G	A	0.823062	0.0255772	0.0221187	0.247535	-0.6555	0.007676	0	-0.0390194	0.0337463	0.247577	0.634959	20	0.83864
ENSG00000185008	3	ROBO2	76778330	rs78908809	3	77581703	A	G	0.131213	-0.0565623	0.0235639	0.016378	0.1143	0.0142298	9.55603e-16	-0.494858	0.215167	0.0214549	0.891865	20	0.459795
ENSG00000169855	3	ROBO1	79182618	rs6807536	3	78725526	T	C	0.791252	-0.0104098	0.0212414	0.624082	-0.223	0.0101214	1.405e-107	0.0466807	0.0952765	0.624169	0.648046	20	0.945719
ENSG00000083937	3	CHMP2B	87241414	rs300996	3	87283562	T	G	0.403579	0.00334849	0.0184575	0.856041	0.2419	0.008368	9.5428e-184	0.0138425	0.0763037	0.856044	0.78045	20	0.995654
ENSG00000184500	3	PROS1	93926527	rs16840279	3	94231091	G	A	0.0188867	0.124084	0.0788683	0.115647	-0.1946	0.0246722	3.085e-15	-0.637636	0.413268	0.122852	0.385155	20	0.718489
ENSG00000080819	3	CPOX	98586547	rs1675513	3	98589854	G	A	0.167992	-0.00593491	0.0216598	0.784079	-0.1881	0.0117188	5.61609e-58	0.0315519	0.115167	0.784111	0.978181	20	0.984131
ENSG00000064225	3	ST3GAL6	98776718	rs59906228	3	98865137	C	G	0.0457256	0.0253146	0.0376951	0.501862	-1.7189	0.010491	0	-0.0147272	0.02193	0.501866	0.000334192	20	0.923641
ENSG00000114021	3	NIT2	100348187	rs1486308	3	100374210	G	T	0.33002	-0.011274	0.0196264	0.565676	-0.0986	0.0092421	1.428e-26	0.114341	0.199339	0.566239	0.0253603	20	0.939829
ENSG00000081154	3	PCNP	101584322	rs13060373	3	101631980	G	A	0.474155	-0.0285104	0.0183279	0.119811	0.0816	0.00814162	1.213e-23	-0.349392	0.227296	0.124252	0.0646147	20	0.718489
ENSG00000170017	3	ALCAM	105471904	rs78328658	3	105517951	T	G	0.0208748	0.0469209	0.0646906	0.46826	0.3004	0.0226707	4.47606e-40	0.156195	0.215671	0.468926	0.205817	15	0.923319
ENSG00000144827	3	ABHD10	111986189	rs13091880	3	111927205	T	C	0.525845	0.0197359	0.0184389	0.284466	0.0481	0.00812914	3.279e-09	0.41031	0.389567	0.292228	0.174917	20	0.848952
ENSG00000091972	3	CD200	112347580	rs6438068	3	112338087	G	A	0.899602	-0.00744387	0.0262697	0.776898	0.128	0.0157886	5.18298e-16	-0.0581552	0.205357	0.777031	0.451356	20	0.984131
ENSG00000091986	3	CCDC80	112623164	rs9845240	3	112655985	A	G	0.366799	0.0419319	0.0195041	0.0315631	0.0937	0.00848106	2.23801e-28	0.447512	0.212059	0.034831	0.530915	20	0.521528
ENSG00000163606	3	CD200R1	112948154	rs62263730	3	112859161	A	G	0.313121	0.0389065	0.0195444	0.0465179	0.1152	0.00842404	1.429e-42	0.33773	0.171444	0.0488486	0.248549	20	0.579108
ENSG00000144857	3	BOC	113249231	rs4682481	3	113265008	T	C	0.204771	0.037344	0.0201949	0.0644318	0.2676	0.0111088	3.25293e-128	0.139552	0.0756888	0.0652188	0.00798257	20	0.629407
ENSG00000178075	3	GRAMD1C	113887678	rs4682146	3	113907798	G	C	0.295229	0.0145853	0.0187725	0.437189	0.1456	0.00841416	4.37593e-67	0.100174	0.129062	0.43765	0.386731	20	0.923319
ENSG00000185565	3	LSAMP	116470882	rs1541871	3	116383969	C	T	0.83499	0.013226	0.0221961	0.551262	0.2016	0.0114103	7.37398e-70	0.0656052	0.110162	0.551488	0.66786	20	0.939829
ENSG00000163389	3	POGLUT1	119481836	rs9860775	3	119442728	T	C	0.0725646	0.0574509	0.0369401	0.119888	0.3988	0.0160971	1.68209e-135	0.144059	0.0928105	0.120617	0.870321	20	0.718489
ENSG00000163430	3	FSTL1	120421654	rs1147707	3	120450401	T	C	0.353877	0.0386569	0.0185311	0.0369735	-0.1507	0.00848818	1.602e-70	-0.256516	0.123813	0.0382838	0.869266	20	0.535047
ENSG00000113924	3	HGD	120655220	rs2042482	3	120675205	T	A	0.765408	-0.016996	0.0207398	0.412508	0.1233	0.00928378	2.97502e-40	-0.137843	0.168526	0.413396	0.199216	20	0.919661
ENSG00000114013	3	CD86	122088250	rs2681406	3	122063038	C	T	0.16501	-0.000976726	0.0237844	0.967243	0.0686	0.00958208	8.11501e-13	-0.014238	0.346717	0.967244	0.296938	20	0.996106
ENSG00000163840	3	DTX3L	122569770	rs138733337	3	122364421	G	A	0.0248509	0.0154366	0.0418078	0.711957	-0.3359	0.0435363	1.206e-14	-0.0459559	0.124607	0.712273	0.885787	7	0.969755
ENSG00000065485	3	PDIA5	123146126	rs3804749	3	123114156	T	C	0.585487	0.0284368	0.0188168	0.130727	-0.6305	0.006566	0	-0.045102	0.0298479	0.130774	0.766399	20	0.72638
ENSG00000114554	3	PLXNA1	127010041	rs4679138	3	126992227	A	G	0.661034	0.012336	0.0198313	0.533911	0.2543	0.008833	2.88123e-182	0.0485096	0.0780021	0.534006	0.505099	20	0.93895
ENSG00000163902	3	RPN1	128650522	rs4481172	3	128653814	A	C	0.632207	-0.0203373	0.0187336	0.277654	-0.1504	0.00802915	2.72796e-78	0.135221	0.124768	0.278459	0.884071	20	0.83864
ENSG00000184897	3	H1-10	129315528	rs6790635	3	129323039	C	T	0.83499	-0.0445557	0.0257746	0.0838687	0.0574	0.00989144	6.51401e-09	-0.776232	0.468535	0.0975759	0.133085	5	0.701656
ENSG00000004399	3	PLXND1	129580945	rs2255703	3	129574413	C	T	0.411531	-0.0308431	0.0194868	0.113474	-0.2129	0.00828908	1.74598e-145	0.144871	0.0917039	0.114159	0.965692	20	0.718489
ENSG00000091513	3	TF	133771340	rs8177245	3	133760386	G	A	0.345924	0.00158057	0.0198441	0.936516	0.1451	0.00865787	4.84202e-63	0.010893	0.136763	0.936517	0.548672	20	0.996106
ENSG00000154917	3	RAB6B	133860058	rs10212397	3	133888296	A	G	0.167992	0.0290364	0.0226194	0.199248	-0.2611	0.0105687	9.44391e-135	-0.111208	0.086748	0.199855	0.7132	20	0.795234
ENSG00000154928	3	EPHB1	135027864	rs185257	3	134953443	A	C	0.482107	-0.0172951	0.018586	0.352089	0.2774	0.007941	2.37742e-267	-0.0623472	0.0670245	0.35226	0.606084	20	0.89381
ENSG00000118017	3	A4GNT	138128052	rs2251550	3	138140323	G	A	0.666004	0.0101946	0.019064	0.592819	-0.0651	0.00852746	2.273e-14	-0.156599	0.293559	0.593723	0.00533546	16	0.939909
ENSG00000158234	3	FAIM	138620991	rs13043	3	138629146	C	T	0.0139165	0.0223543	0.0543623	0.680918	-0.9978	0.02241	0	-0.0224036	0.0544845	0.680932	NA	NA	0.962469
ENSG00000114115	3	RBP1	139528632	rs2071387	3	139538761	G	A	0.190855	-0.0427396	0.0231696	0.0650894	0.0901	0.00976791	2.86e-20	-0.474357	0.262246	0.070478	0.090881	20	0.636972
ENSG00000158258	3	CLSTN2	140256291	rs35220837	3	139904479	A	G	0.0487078	-0.0652503	0.0439368	0.137518	0.4115	0.015247	1.9942e-160	-0.158567	0.106934	0.138114	0.228617	20	0.743327
ENSG00000163710	3	PCOLCE2	142852564	rs6794287	3	142883824	T	C	0.377734	0.0144309	0.0188069	0.44289	0.4465	0.006549	0	0.03232	0.0421234	0.44292	0.465642	20	0.923319
ENSG00000152952	3	PLOD2	146099432	rs12495057	3	146119722	C	T	0.492048	0.00947292	0.018244	0.603597	-0.0816	0.00815609	1.452e-23	-0.11609	0.223879	0.604084	0.708509	20	0.940247
ENSG00000153002	3	CPB1	148825644	rs2291671	3	148840660	A	G	0.204771	0.0103965	0.0218886	0.634807	0.2378	0.00970196	1.141e-132	0.0437195	0.0920635	0.63487	0.0679398	20	0.949292
ENSG00000047457	3	CP	149192120	rs35096694	3	149172040	T	A	0.0119284	-0.126076	0.524579	0.810069	0.7182	0.067468	1.83899e-26	-0.175544	0.730594	0.810116	0.804072	9	0.985093
ENSG00000118849	3	RARRES1	158714690	rs73015669	3	158738529	A	C	0.162028	-0.00670268	0.0320618	0.834405	1.2992	0.00555	0	-0.00515908	0.0246781	0.834405	0.251689	20	0.990234
ENSG00000121871	3	SLITRK3	165191914	rs62282372	3	165194166	G	C	0.128231	-0.0189736	0.0274983	0.4902	-0.4964	0.009344	0	0.0382224	0.0554001	0.490236	0.799627	20	0.923319
ENSG00000114200	3	BCHE	165805183	rs1803274	3	165773492	T	C	0.185885	0.0128374	0.0240861	0.594049	-0.5167	0.00758	0	-0.024845	0.0466167	0.594059	0.785074	20	0.939909
ENSG00000169760	3	NLGN1	173845328	rs557382	3	173395769	G	T	0.284294	-0.036609	0.0197625	0.0639617	0.1333	0.00902916	2.52699e-49	-0.274636	0.149418	0.0660573	0.603108	16	0.629407
ENSG00000090539	3	CHRD	184385395	rs34095724	3	184381262	T	C	0.0377734	0.053398	0.0799391	0.504144	-0.1876	0.0174783	7.09998e-27	-0.284638	0.426939	0.504968	0.719957	9	0.925063
ENSG00000090520	3	DNAJB11	186576602	rs9841006	3	186575346	T	C	0.0874751	0.0552254	0.0418965	0.187457	-0.2352	0.0156006	2.31701e-51	-0.234802	0.178811	0.189139	0.155682	16	0.780739
ENSG00000145192	3	AHSG	186617189	rs4686790	3	186604193	T	G	0.757455	-0.0138097	0.019292	0.474101	0.3568	0.007573	0	-0.0387043	0.0540757	0.47415	0.710754	20	0.923319
ENSG00000090512	3	FETUB	186644555	rs76908507	3	186654444	A	G	0.0427435	-0.110431	0.0540298	0.0409647	0.5132	0.0210189	1.15405e-131	-0.215181	0.105648	0.0416734	0.756833	18	0.538955
ENSG00000113905	3	HRG	186669225	rs186268843	3	186661567	A	G	0.201789	-0.0420881	0.023971	0.0791243	1.0723	0.007382	0	-0.0392503	0.0223564	0.0791458	0.327107	20	0.659421
ENSG00000113889	3	KNG1	186730879	rs5030062	3	186736391	C	A	0.39165	0.00377893	0.0191878	0.843871	0.3618	0.007161	0	0.0104448	0.0530347	0.843872	0.864331	20	0.990234
ENSG00000181092	3	ADIPOQ	186850584	rs143257534	3	186834099	T	C	0.0228628	-0.0232459	0.0590361	0.693761	-0.6346	0.02397	1.8932e-154	0.0366308	0.0930391	0.693792	0.443602	14	0.962644
ENSG00000127241	3	MASP1	187254631	rs698082	3	187281359	T	C	0.633201	0.0355584	0.019309	0.065542	0.0825	0.00828205	2.25099e-23	0.431011	0.238014	0.0701624	0.0623385	20	0.636972
ENSG00000136514	3	RTP4	187370230	rs1878861	3	187375904	A	G	0.599404	-0.000648332	0.0184438	0.971959	-0.3259	0.007125	0	0.00198936	0.0565935	0.971959	0.424142	20	0.996106
ENSG00000196083	3	IL1RAP	190586900	rs2885373	3	190628679	C	T	0.83002	0.0189696	0.0263813	0.472108	-1.417	0.006731	0	-0.0133872	0.0186178	0.47211	0.367012	20	0.923319
ENSG00000152492	3	CCDC50	191363872	rs884298	3	192008809	A	G	0.293241	-0.020441	0.0193043	0.289654	0.0532	0.00903015	3.83e-09	-0.384229	0.368677	0.297327	0.533617	12	0.857026
ENSG00000178772	3	CPN2	194345548	rs3732477	3	194341790	T	C	0.313121	-0.0398427	0.0192034	0.0380076	-0.4994	0.007104	0	0.0797811	0.0384697	0.0380914	0.256247	20	0.535047
ENSG00000172061	3	LRRC15	194362496	rs58182031	3	194366591	A	G	0.102386	-0.0229872	0.0249069	0.356046	0.4608	0.012867	7.0457e-281	-0.0498854	0.0540694	0.356206	0.137265	20	0.89381
ENSG00000178732	3	GP5	194397044	rs1466733	3	194400269	G	A	0.249503	-0.0301134	0.0213983	0.159344	-0.1173	0.00959047	2.126e-34	0.256721	0.183627	0.162096	0.548113	20	0.766373
ENSG00000173950	3	XXYLT1	195169722	rs12695049	3	195268211	T	C	0.592445	0.00545189	0.0184981	0.768203	0.1953	0.00815041	6.93203e-127	0.0279155	0.0947235	0.768219	0.185284	20	0.982921
ENSG00000114331	3	ACAP2	195358894	rs62285629	3	195469445	A	T	0.253479	-0.0180606	0.0213383	0.397335	-0.0584	0.00933961	4.02799e-10	0.309257	0.368714	0.401613	0.822639	20	0.913624
ENSG00000168993	4	CPLX1	805543	rs7687101	4	818891	T	G	0.404573	0.00101383	0.0198397	0.959245	0.0568	0.00801069	1.336e-12	0.0178491	0.3493	0.959246	0.959988	20	0.996106
ENSG00000127415	4	IDUA	995780	rs4690326	4	959910	C	A	0.517893	0.011325	0.0184063	0.538373	0.4476	0.005976	0	0.0253016	0.0411236	0.538385	0.936312	20	0.939829
ENSG00000159674	4	SPON2	1187947	rs11247975	4	1171342	T	G	0.683897	-0.00599608	0.0192861	0.755875	-0.2988	0.008536	1.90923e-268	0.0200672	0.0645477	0.755885	0.564751	20	0.978776
ENSG00000068078	4	FGFR3	1801082	rs2403274	4	1752788	G	C	0.281312	0.0164399	0.0206757	0.426537	-0.1729	0.00930321	4.25193e-77	-0.0950833	0.119691	0.42696	0.862275	20	0.923319
ENSG00000087266	4	SH3BP2	2817084	rs7695151	4	2770803	T	C	0.45328	0.0217689	0.018276	0.233605	0.2567	0.007927	4.76323e-230	0.0848029	0.0712441	0.233923	0.806509	20	0.829015
ENSG00000109758	4	HGFAC	3445727	rs2498323	4	3449382	A	G	0.0815109	0.0196695	0.036122	0.586077	-1.5166	0.008643	0	-0.0129695	0.0238179	0.586079	0.935769	20	0.939909
ENSG00000163956	4	LRPAP1	3518029	rs1800493	4	3514832	T	C	0.0119284	0.0709887	0.0810583	0.381154	-0.8133	0.0398562	1.48301e-92	-0.0872848	0.0997577	0.381591	0.712409	5	0.905482
ENSG00000170891	4	CYTL1	5017022	rs56007654	4	5025083	T	G	0.134195	0.0106911	0.028235	0.704951	0.4521	0.008753	0	0.0236476	0.0624547	0.704958	0.212985	20	0.969755
ENSG00000013288	4	MAN2B2	6599276	rs11943337	4	6600251	G	C	0.449304	-0.00506359	0.0185742	0.785149	0.7687	0.006261	0	-0.00658721	0.0241632	0.78515	0.884034	20	0.984131
ENSG00000178597	4	PSAPL1	7432608	rs35791045	4	7425380	G	A	0.150099	0.00285053	0.025364	0.910518	0.4446	0.008893	0	0.00641145	0.0570492	0.910519	0.780443	20	0.996106
ENSG00000109625	4	CPZ	8606210	rs13127468	4	8597931	A	C	0.500994	0.0132855	0.0185271	0.473323	-0.0672	0.00802037	5.353e-17	-0.197701	0.276709	0.474935	0.940227	20	0.923319
ENSG00000109743	4	BST1	15720689	rs73224660	4	15713139	A	G	0.140159	0.0653852	0.0264494	0.0134326	-1.3987	0.005516	0	-0.0467471	0.0189109	0.0134371	0.919245	20	0.41942
ENSG00000137440	4	FGFBP1	15937158	rs2314019	4	15964997	A	G	0.899602	0.037496	0.0351364	0.285901	-0.121	0.0136463	7.52299e-19	-0.309884	0.292479	0.289368	0.809145	20	0.848518
ENSG00000151552	4	QDPR	17486234	rs34333687	4	17525514	A	G	0.232604	0.0254191	0.0228942	0.266876	-0.4201	0.007601	0	-0.0605073	0.054508	0.266973	0.0260432	20	0.83864
ENSG00000002549	4	LAP3	17592585	rs140072841	4	18122386	C	T	0.0139165	0.237083	0.0823956	0.00401005	-1.0403	0.0633023	1.095e-60	-0.227899	0.0804086	0.00459321	0.0186935	8	0.260819
ENSG00000145147	4	SLIT2	20436233	rs593770	4	20199466	C	T	0.720676	0.00487008	0.0197068	0.80481	-0.1035	0.00880886	7.10099e-32	-0.0470539	0.190446	0.804852	0.75664	20	0.985093
ENSG00000109610	4	SOD3	24795377	rs2695234	4	24802616	G	A	0.900596	-0.0285992	0.0331167	0.387814	-0.5368	0.015862	4.77671e-251	0.0532772	0.0617129	0.387968	0.642674	11	0.907775
ENSG00000109618	4	SEPSECS	25140282	rs6448333	4	25115419	T	C	0.05666	0.00218361	0.0446022	0.960953	-0.1556	0.0206338	4.663e-14	-0.0140335	0.286653	0.960954	0.87217	20	0.996106
ENSG00000169299	4	PGM2	37844798	rs58106925	4	37704111	T	C	0.0159046	-0.104866	0.0891184	0.239313	0.7549	0.0397662	2.338e-80	-0.138914	0.11828	0.240215	0.651797	6	0.834253
ENSG00000134962	4	KLB	39429232	rs13103023	4	39455997	A	G	0.32008	-0.00525619	0.018825	0.780082	-0.5484	0.006433	0	0.00958459	0.0343273	0.780082	0.171133	20	0.984131
ENSG00000109814	4	UGDH	39513533	rs10008031	4	39535532	G	A	0.632207	0.0192856	0.0196917	0.327394	0.2969	0.008219	9.65997e-286	0.0649566	0.0663487	0.327571	0.970262	20	0.873456
ENSG00000135605	4	TEC	48202810	rs58762758	4	48215229	A	G	0.462227	-0.010562	0.0185448	0.568992	-0.1092	0.00813601	4.50602e-41	0.0967216	0.169977	0.569337	0.129911	20	0.939829
ENSG00000134853	4	PDGFRA	54263762	rs6855761	4	54275365	T	A	0.106362	0.0274807	0.0292193	0.346963	-0.1567	0.0147537	2.37799e-26	-0.175371	0.187196	0.348845	0.459562	18	0.89035
ENSG00000157404	4	KIT	54699025	rs4864902	4	54513635	C	A	0.452286	0.0235471	0.0185763	0.204945	0.0463	0.00835453	2.99199e-08	0.508577	0.411577	0.216579	0.979174	19	0.813076
ENSG00000128052	4	KDR	55102038	rs34231037	4	55106779	G	A	0.0308151	0.0918192	0.0497889	0.0651583	-0.8861	0.027002	3.47161e-236	-0.103622	0.0562775	0.0655827	0.810961	11	0.629407
ENSG00000128050	4	PAICS	56450160	rs138933625	4	56448446	G	C	0.0695825	0.065757	0.0600814	0.273751	-0.1926	0.0216587	5.97399e-19	-0.341417	0.314303	0.27736	0.732447	11	0.83864
ENSG00000128040	4	SPINK2	56815801	rs11941268	4	56823077	T	C	0.0129225	-0.0655968	0.0768432	0.393302	0.807	0.025237	2.28764e-224	-0.0812848	0.0952547	0.39347	0.500267	11	0.909721
ENSG00000163453	4	IGFBP7	57070579	rs1718860	4	57083351	A	G	0.73161	0.0550592	0.0199094	0.00568382	-0.2954	0.008997	1.98082e-236	-0.186389	0.0676368	0.00585614	0.195129	20	0.277173
ENSG00000145242	4	EPHA5	65495029	rs62300408	4	65579950	G	C	0.0666004	-0.0375545	0.040289	0.351271	0.1829	0.0161217	7.85402e-30	-0.205328	0.221021	0.35289	0.666104	20	0.89381
ENSG00000205649	4	HTN3	70032496	rs115000417	4	70014802	T	C	0.0238569	0.0535561	0.0708809	0.449902	-0.442	0.02342	1.91197e-79	-0.121168	0.160492	0.450265	0.0262482	15	0.923319
ENSG00000145321	4	GC	71772868	rs7697091	4	71759380	C	A	0.340954	0.0406982	0.0197677	0.0395112	-0.1219	0.00853201	2.623e-46	-0.333865	0.163838	0.0415725	0.150678	20	0.538955
ENSG00000163631	4	ALB	73409298	rs146639676	4	73239748	T	C	0.0109344	-0.0887759	0.0967283	0.358731	-0.3661	0.0542555	1.502e-11	0.242491	0.266646	0.363132	0.333262	4	0.89381
ENSG00000079557	4	AFM	73492873	rs72858937	4	73539253	T	C	0.0258449	0.157959	0.0794395	0.0467649	-0.7517	0.0360511	1.49404e-96	-0.210136	0.106159	0.0477667	0.034209	13	0.579108
ENSG00000169429	4	CXCL8	73742118	rs79237872	4	73696328	T	G	0.0298211	0.0530668	0.0693358	0.444058	-0.1407	0.0256864	4.31101e-08	-0.377163	0.497579	0.448454	0.121264	6	0.923319
ENSG00000124875	4	CXCL6	73842852	rs16850073	4	73838282	T	C	0.347913	0.00608249	0.0187923	0.746188	0.6505	0.005868	0	0.00935048	0.0288891	0.746189	0.998513	20	0.977134
ENSG00000109272	4	PF4V1	73853890	rs872914	4	73852384	A	G	0.712724	-0.00419378	0.0201062	0.834775	-0.3223	0.008732	3.16914e-298	0.013012	0.0623845	0.834778	0.968416	20	0.990234
ENSG00000163739	4	CXCL1	73870350	rs10007826	4	73874452	G	C	0.210736	0.00675718	0.0217748	0.756317	0.7845	0.007737	0	0.00861336	0.0277564	0.756318	0.69027	20	0.978776
ENSG00000163737	4	PF4	73981419	rs1398015	4	73891519	T	C	0.0506958	-0.0202213	0.033868	0.550467	-0.1518	0.0174589	3.47798e-18	0.13321	0.223635	0.551403	0.431752	6	0.939829
ENSG00000163735	4	CXCL5	73997160	rs352045	4	73998970	G	T	0.88668	-0.0130188	0.0288859	0.652208	-0.1975	0.0109064	2.72396e-73	0.065918	0.146303	0.652308	0.566355	20	0.952057
ENSG00000174808	4	BTC	74769641	rs28549760	4	74794307	C	A	0.125249	0.00289176	0.0266288	0.913523	-0.2084	0.0136728	1.86301e-52	-0.013876	0.127781	0.913526	0.901012	18	0.996106
ENSG00000138744	4	NAAA	75927336	rs10518142	4	75921721	T	G	0.312127	0.0377973	0.0198997	0.0575135	-0.6054	0.006038	0	-0.0624336	0.0328762	0.0575579	0.00975149	20	0.609929
ENSG00000169245	4	CXCL10	76022308	rs6532086	4	76016125	A	G	0.500994	-0.0184351	0.0183703	0.315605	0.0689	0.00809055	1.65001e-17	-0.267563	0.268467	0.318943	0.216574	20	0.871812
ENSG00000169248	4	CXCL11	76037548	rs7376863	4	76050287	A	G	0.507952	-0.0250982	0.0183464	0.171307	-0.3268	0.006419	0	0.0767999	0.0561598	0.171461	0.0804193	20	0.76818
ENSG00000156219	4	ART3	76062616	rs4859610	4	76079288	G	A	0.766402	-0.057508	0.0216308	0.00784621	-0.2733	0.009945	2.95e-166	0.210421	0.0795162	0.00813868	0.0591293	20	0.335818
ENSG00000138758	4	SEPTIN11	76995068	rs2703158	4	77013914	T	C	0.626243	0.00281051	0.018519	0.879373	0.0602	0.00796064	3.96301e-14	0.0466862	0.307687	0.879398	0.0309431	20	0.996106
ENSG00000163297	4	ANTXR2	80013300	rs7674623	4	79873527	T	C	0.213718	-0.0016413	0.0248078	0.94725	0.2207	0.0103647	1.30802e-100	-0.00743679	0.112406	0.94725	0.954691	20	0.996106
ENSG00000173083	4	HPSE	83313807	rs11732810	4	83309725	G	T	0.747515	0.0112341	0.0213904	0.599447	0.1317	0.00965318	2.21703e-42	0.0853007	0.162538	0.599719	0.755849	20	0.940201
ENSG00000170502	4	NUDT9	87441014	rs28529046	4	87440564	T	C	0.12326	-0.0549265	0.027605	0.0466208	-0.1379	0.0109085	1.24701e-36	0.398307	0.202646	0.0493527	0.338092	20	0.579108
ENSG00000152583	4	SPARCL1	87502198	rs7681694	4	87541577	A	G	0.360835	-0.0409397	0.0184821	0.0267528	0.5456	0.005916	0	-0.0750361	0.0338846	0.0267971	0.0393124	20	0.459795
ENSG00000029559	4	IBSP	87805994	rs2616262	4	87802058	T	G	0.474155	-0.0203432	0.0182502	0.264987	-0.0944	0.0081297	3.59198e-31	0.2155	0.194217	0.267179	0.166187	20	0.83864
ENSG00000118785	4	SPP1	87979600	rs112645412	4	88381667	G	T	0.0238569	0.0587536	0.0573602	0.305697	-0.6162	0.0473724	1.10801e-38	-0.0953483	0.0933752	0.307192	0.209222	18	0.860091
ENSG00000145335	4	SNCA	89769330	rs2119785	4	89915368	C	A	0.468191	0.0182644	0.0185633	0.325165	0.0461	0.00806823	1.105e-08	0.396191	0.408601	0.332232	0.233724	20	0.87902
ENSG00000163106	4	HPGDS	94320706	rs4282187	4	94351994	C	T	0.641153	-0.00554346	0.0191265	0.771944	0.4621	0.006334	0	-0.0119962	0.0413907	0.771947	0.169431	20	0.984131
ENSG00000182168	4	UNC5C	95355855	rs17383694	4	95487905	G	A	0.333002	-0.0243737	0.0184485	0.186443	0.1674	0.00832395	5.95305e-90	-0.145602	0.110444	0.187392	0.141846	20	0.780739
ENSG00000138698	4	RAP1GDS1	98352621	rs10516428	4	98316288	G	T	0.270378	-0.00699379	0.0209035	0.737945	-0.054	0.00944442	1.08e-08	0.129515	0.387764	0.738377	0.891154	20	0.972131
ENSG00000164024	4	METAP1	99029234	rs7676259	4	99021498	G	A	0.597416	-0.0296465	0.0185051	0.109139	-0.0655	0.0083448	4.18699e-15	0.452618	0.288345	0.116483	0.758944	20	0.718489
ENSG00000197894	4	ADH5	99079890	rs28894371	4	99083469	A	G	0.026839	-0.0717746	0.0494893	0.146973	-0.3572	0.0191595	1.42501e-77	0.200937	0.138966	0.148195	0.0874285	20	0.74761
ENSG00000198099	4	ADH4	99140724	rs2602844	4	99099836	T	C	0.575547	-0.0186094	0.0183401	0.310256	0.1071	0.00815111	1.95998e-39	-0.173757	0.171753	0.311695	0.0436734	20	0.866671
ENSG00000172955	4	ADH6	99211088	rs28730617	4	99078444	A	G	0.028827	-0.0718641	0.0494894	0.146471	-0.3611	0.0191883	5.29807e-79	0.199014	0.137459	0.147671	0.0731737	20	0.74761
ENSG00000187758	4	ADH1A	99283686	rs189407772	4	99225517	G	A	0.0139165	-0.0893053	0.12871	0.487778	-0.3742	0.0306283	2.50802e-34	0.238657	0.344515	0.488477	0.50971	5	0.923319
ENSG00000196616	4	ADH1B	99313186	rs1229984	4	99318162	C	T	0.971173	0.0349566	0.126149	0.7817	0.4338	0.0623743	3.53099e-12	0.0805823	0.291031	0.781868	0.570892	5	0.984131
ENSG00000248144	4	ADH1C	99344622	rs283415	4	99349450	T	C	0.575547	0.0049685	0.01828	0.785776	0.1279	0.0081632	2.508e-55	0.0388468	0.142946	0.785807	0.509128	20	0.984131
ENSG00000196344	4	ADH7	99423886	rs113954211	4	99430960	A	C	0.10835	0.0187288	0.0265497	0.480546	-0.4233	0.015258	2.12699e-169	-0.0442447	0.062741	0.480688	0.964257	20	0.923319
ENSG00000070190	4	DAPP1	99843508	rs2282588	4	99817240	A	T	0.521869	0.0102298	0.0183162	0.576496	-0.0823	0.00816697	6.96999e-24	-0.124299	0.222896	0.57708	0.984087	20	0.939829
ENSG00000164031	4	DNAJB14	99921433	rs55797991	4	99850238	T	C	0.142147	-0.0170064	0.0258218	0.510149	-0.0839	0.0120245	3.00701e-12	0.202698	0.309137	0.512023	0.826271	20	0.929964
ENSG00000109320	4	NFKB1	102559316	rs230539	4	102574375	A	G	0.659046	0.0444986	0.0190496	0.0194949	-0.0657	0.00830711	2.59699e-15	-0.6773	0.302331	0.0250739	0.0662829	20	0.459795
ENSG00000109323	4	MANBA	102695882	rs223492	4	102753951	C	G	0.351889	-0.0460753	0.0188032	0.0142699	0.4445	0.00661	0	-0.103656	0.04233	0.0143344	0.4305	20	0.42051
ENSG00000164039	4	BDH2	103088731	rs2711897	4	103102410	T	C	0.407555	-0.0443113	0.0184972	0.0165947	0.201	0.00803789	5.18881e-138	-0.220454	0.0924472	0.0170953	0.12233	20	0.447623
ENSG00000138777	4	PPA2	105421572	rs4699179	4	105474024	A	G	0.2167	-0.0253287	0.0221151	0.25208	0.1054	0.00907528	3.49999e-31	-0.24031	0.210838	0.254376	0.250337	20	0.83864
ENSG00000168743	4	NPNT	105949401	rs34712979	4	105897896	A	G	0.230616	-0.0140114	0.0212048	0.508762	-0.1964	0.00923272	2.05499e-100	0.0713411	0.108019	0.508967	0.0467889	16	0.928463
ENSG00000138796	4	HADH	108012478	rs62311449	4	108029993	A	G	0.0656064	0.00613733	0.0363698	0.865995	-0.1396	0.0161688	5.92802e-18	-0.0439637	0.260578	0.86602	0.465277	20	0.996106
ENSG00000205403	4	CFI	109766579	rs13117504	4	109737700	G	C	0.459245	-0.0563747	0.0184526	0.00224983	0.1976	0.00833523	3.08188e-124	-0.285297	0.0941559	0.00244512	0.00580028	20	0.184235
ENSG00000138798	4	EGF	109963324	rs115294968	4	109886222	A	G	0.0119284	0.288735	0.28614	0.312942	-0.5066	0.0362595	2.32597e-44	-0.569947	0.566295	0.3142	0.209234	10	0.867
ENSG00000138792	4	ENPEP	110465509	rs11735606	4	110517862	G	C	0.322068	-0.0174465	0.0207838	0.40123	0.2938	0.00903	3.30471e-232	-0.0593822	0.0707649	0.401386	0.524906	20	0.913624
ENSG00000145349	4	CAMK2D	113589990	rs6836139	4	113749800	C	T	0.44334	0.0102086	0.0184824	0.580714	0.0439	0.00797027	3.62999e-08	0.232542	0.423123	0.582604	0.393454	12	0.939829
ENSG00000145384	4	FABP2	119319694	rs56082510	4	119366886	T	C	0.26839	-0.0286453	0.0202881	0.157973	-0.7888	0.006176	0	0.036315	0.0257218	0.157997	0.620432	20	0.76058
ENSG00000138735	4	PDE5A	119561600	rs2389874	4	119633836	G	A	0.644135	-0.0106189	0.0191346	0.578926	-0.1795	0.00834695	1.40203e-102	0.0591582	0.106635	0.57905	0.178569	20	0.939829
ENSG00000164111	4	ANXA5	121682470	rs9995591	4	121694605	A	G	0.0705765	-0.00103933	0.0410509	0.979801	0.2632	0.0155671	3.96494e-64	-0.00394882	0.155969	0.979801	0.482071	20	0.996106
ENSG00000138685	4	FGF2	122862459	rs308403	4	122836593	T	C	0.307157	-0.0104478	0.02145	0.626204	-0.5517	0.006596	0	0.0189375	0.0388805	0.62621	0.98203	20	0.945719
ENSG00000164161	4	HHIP	144695714	rs11727676	4	144737912	C	T	0.0765408	0.0430757	0.0325536	0.185761	0.2352	0.013296	5.05403e-70	0.183145	0.138795	0.18699	0.499232	20	0.780739
ENSG00000170365	4	SMAD1	145520185	rs34180190	4	145455828	A	G	0.55666	-0.0261659	0.0185656	0.158723	-0.05	0.00830779	1.761e-09	0.523318	0.381357	0.169985	0.666514	20	0.76818
ENSG00000164144	4	ARFIP1	152849200	rs4619875	4	152779978	T	C	0.410537	0.0167059	0.0182817	0.360819	0.2215	0.008385	8.92258e-154	0.0754217	0.0825853	0.361107	0.723588	20	0.89381
ENSG00000137462	4	TLR2	153695165	rs112595928	4	153914154	A	G	0.0109344	0.0381221	0.0570781	0.504201	-0.2091	0.0329298	2.155e-10	-0.182315	0.274476	0.506544	0.871902	11	0.926396
ENSG00000171557	4	FGG	154608550	rs4220	4	154570607	A	G	0.199801	-0.00844045	0.0241613	0.726837	0.1767	0.011391	2.86502e-54	-0.0477671	0.136771	0.726902	0.107508	20	0.969755
ENSG00000256043	4	CTSO	155937746	rs2334114	4	155935041	A	C	0.196819	0.00150332	0.0240796	0.95022	-0.1756	0.00956857	3.19597e-75	-0.00856105	0.137128	0.95022	0.969064	20	0.996106
ENSG00000171497	4	PPID	158716262	rs17843929	4	158715961	T	C	0.245527	0.0328267	0.0213815	0.124714	0.2657	0.009163	7.16674e-185	0.123548	0.080585	0.125242	0.348478	20	0.718489
ENSG00000168843	4	FSTL5	161773950	rs77966069	4	161376338	C	G	0.0139165	-0.222257	0.0712726	0.00181828	0.3566	0.0575757	5.881e-10	-0.623267	0.223771	0.00534799	0.175626	5	0.27259
ENSG00000038295	4	TLL1	165988847	rs1903176	4	165742950	A	T	0.319085	0.0204108	0.0194082	0.292956	-0.0586	0.00864356	1.205e-11	-0.348307	0.335159	0.298698	0.398298	11	0.857026
ENSG00000196104	4	SPOCK3	166984090	rs17599599	4	167040587	A	G	0.0168986	-0.0330017	0.0679284	0.627087	0.9313	0.017419	0	-0.0354362	0.0729423	0.627101	0.957525	11	0.945719
ENSG00000150630	4	VEGFC	176738230	rs41278571	4	176729712	T	C	0.0168986	0.0692098	0.0398743	0.0826171	0.404	0.0284901	1.21199e-45	0.171311	0.0994354	0.0849172	0.545249	20	0.683763
ENSG00000129187	4	DCTD	182903998	rs2603350	4	183030757	G	A	0.414513	0.0495273	0.0185433	0.00756467	0.0846	0.00846828	1.68199e-23	0.585429	0.226886	0.00987212	0.738097	20	0.368984
ENSG00000164303	4	ENPP6	184154968	rs78293932	4	184217948	T	C	0.0218688	-0.00398774	0.0587896	0.94592	0.1724	0.0248149	3.72001e-12	-0.0231307	0.341023	0.945923	0.767838	20	0.996106
ENSG00000168310	4	IRF2	184430130	rs3775576	4	184449313	A	C	0.828032	0.0104552	0.0325915	0.748364	-0.0656	0.0111387	3.877e-09	-0.159378	0.497558	0.748725	0.80024	10	0.9778
ENSG00000164305	4	CASP3	184638879	rs870821	4	184666223	C	T	0.122266	0.00584409	0.0268107	0.827448	-0.2225	0.0125753	4.71698e-70	-0.0262656	0.120507	0.827461	0.989072	20	0.990234
ENSG00000164342	4	TLR3	186078492	rs35103715	4	186087860	C	G	0.34493	-0.000111837	0.019601	0.995448	-0.621	0.006687	0	0.000180092	0.0315636	0.995448	0.264805	20	0.998812
ENSG00000164344	4	KLKB1	186242454	rs2292423	4	186254568	A	T	0.406561	0.00846036	0.0182873	0.643627	0.395	0.006579	0	0.0214186	0.0462983	0.643635	0.685742	20	0.949549
ENSG00000088926	4	F11	186277935	rs2289252	4	186286227	T	C	0.388668	0.0157469	0.0185463	0.395849	0.3333	0.006754	0	0.0472454	0.0556527	0.395919	0.792375	20	0.909721
ENSG00000249915	5	PDCD6	293298	rs34511054	5	264041	C	A	0.055666	-0.0478576	0.0488682	0.327423	-0.1843	0.0177104	2.321e-25	0.259672	0.266327	0.329554	0.166325	20	0.875951
ENSG00000112902	5	SEMA5A	9290554	rs56015217	5	9547721	T	C	0.0815109	-0.0348584	0.0420883	0.407545	1.415	0.009641	0	-0.0246349	0.0297449	0.407553	0.585283	20	0.913624
ENSG00000150753	5	CCT5	10258159	rs11557652	5	10256060	T	A	0.0258449	-0.0577017	0.0558024	0.301119	-0.1539	0.0227	1.204e-11	0.37493	0.366782	0.306679	0.0959275	14	0.860091
ENSG00000164237	5	CMBL	10291888	rs3852166	5	10281437	C	T	0.77833	0.00107804	0.0210024	0.959063	-0.1675	0.00935358	1.02899e-71	-0.00643606	0.125388	0.959063	0.679722	20	0.996106
ENSG00000038382	5	TRIO	14337735	rs151900	5	14222070	T	C	0.587475	-0.00950122	0.0186231	0.609923	0.0439	0.00778306	1.696e-08	-0.216429	0.425948	0.611376	0.660536	20	0.94181
ENSG00000113387	5	SUB1	32567856	rs62368621	5	32629836	G	A	0.16501	-0.0326394	0.0223068	0.143412	0.0654	0.0119308	4.215e-08	-0.499073	0.353025	0.157448	0.954905	14	0.76058
ENSG00000082196	5	C1QTNF3	34030536	rs840390	5	34018518	A	G	0.131213	-0.0129619	0.0251185	0.605833	-0.1854	0.0119734	4.42305e-54	0.0699132	0.135558	0.606033	0.71759	20	0.940247
ENSG00000168685	5	IL7R	35866149	rs6451229	5	35866116	G	A	0.426441	0.0119359	0.0186845	0.522946	0.0789	0.00831803	2.41399e-21	0.151279	0.237349	0.523884	0.112843	20	0.930217
ENSG00000164318	5	EGFLAM	38361944	rs113400125	5	38406149	T	C	0.0248509	-0.0647369	0.0658465	0.325534	0.6904	0.0264944	1.081e-149	-0.0937672	0.0954423	0.325878	NA	NA	0.873456
ENSG00000113594	5	LIFR	38541511	rs16903989	5	38504201	T	A	0.335984	0.000357919	0.0197275	0.985525	0.1298	0.00856878	7.80988e-52	0.00275747	0.151984	0.985525	0.685829	17	0.996106
ENSG00000145623	5	OSMR	38895727	rs77326070	5	39039653	G	A	0.611332	0.0441189	0.0191657	0.0213368	0.1159	0.0084098	3.29198e-43	0.380663	0.167655	0.0231763	0.0606518	20	0.459795
ENSG00000113600	5	C9	39327732	rs62358178	5	39783951	G	T	0.0149105	0.0200129	0.0549213	0.715566	-0.4572	0.0357464	1.86201e-37	-0.0437727	0.120174	0.715675	0.974455	7	0.969755
ENSG00000112936	5	C7	40964854	rs74480769	5	40972109	G	A	0.05666	-0.0243542	0.0333887	0.465748	-1.2803	0.022097	0	0.0190223	0.0260809	0.465784	0.380496	20	0.923319
[truncated: 1,215 more rows]

## Sheet: Supplementary Table 4
Supplementary Table 4. SMR analysis and HEIDI test results of 1733 deCODE proteins with Wet-AMD
[truncated: 1,734 more rows]

[truncated: 12 more sheets: Supplementary Table 5, Supplementary Table 6, Supplementary Table 7, Supplementary Table 8, Supplementary Table 9, Supplementary Table 10, Supplementary Table 11, Supplementary Table 12, Supplementary Table 13, Supplementary Table 14, Supplementary Table 15, Supplementary Table 16]
